# Supplementary material for: miRGTF-net: Integrative miRNA-gene-TF network analysis reveals key drivers of breast cancer recurrence
Source: PLoS One. 2021 Apr 14;16(4):e0249424. doi: 10.1371/journal.pone.0249424 (PMC8046230; doi:10.1371/journal.pone.0249424)
Supplement: S1 Table — (XLS) [file pone.0249424.s002.xls]

## Sheet: Sheet 1
Gene	Out-degree	Median expression (TPM)
E2F1	38	20.34
SP1	38	75.67
SPI1	21	31.8
IRF1	13	25.03
STAT1	13	147.18
EGR1	12	192.11
ETS1	12	44.26
CIITA	10	4.66
NFKB1	10	40.6
SP3	10	40.48
TWIST1	10	10.63
ZEB2	10	5.64
CREB1	9	21.83
