# Supplementary material for: miRGTF-net: Integrative miRNA-gene-TF network analysis reveals key drivers of breast cancer recurrence
Source: PLoS One. 2021 Apr 14;16(4):e0249424. doi: 10.1371/journal.pone.0249424 (PMC8046230; doi:10.1371/journal.pone.0249424)
Supplement: S2 Table — (XLS) [file pone.0249424.s003.xls]

## Sheet: DAVID
Category	Term	Count	%	PValue	Genes	List Total	Pop Hits	Pop Total	Fold Enrichment	Bonferroni	Benjamini	FDR
GOTERM_BP_DIRECT	GO:0045944~positive regulation of transcription from RNA polymerase II promoter	99	34.6154	9.61312e-50	LMO2, LMO4, IL18, EDN1, FOXO1, TLR3, INO80, TLR4, FOXO3, RORA, JAG1, CTNNB1, CXCL10, FLI1, GATA3, FOXF2, TWIST1, CIITA, EGFR, YY1, GABPA, RBL1, CD40, UHRF1, EP300, MTF1, JUN, MYBL2, NR2C2, ATF1, ATF2, LIF, JUND, TCF4, SREBF1, TAF1, EPAS1, MAFB, CREBBP, FOXA1, SMAD4, ATAD2, SMAD2, FOXP3, USF2, BRCA1, ATF6, HDAC4, ATF3, ETS1, ETS2, RBPJ, KLF2, ENG, KLF4, E2F1, ELF1, E2F8, PPARG, MITF, SPI1, ZEB2, C…	286	981	16792	5.92519	2.71859e-46	2.71859e-46	1.71963e-46
UP_KEYWORDS	Activator	77	26.9231	3.08143e-48	E2F1, ELF1, E2F8, MITF, PPARG, SPI1, FOXO1, CTCF, NFKB1, RORA, ZEB1, FOXO3, CTNNB1, FLI1, GATA3, FOXF2, TWIST1, EGR1, CIITA, EGR2, YY1, FMR1, ESR1, IFI16, NCOA2, MTF1, JUN, MNDA, FOXM1, BDP1, PML, SOX7, NFYA, TCF7L2, NR2C2, ATF1, ATF2, CHD8, ELK4, JUND, CEBPZ, POU2F1, TCF4, RUNX3, SREBF1, MAF, KLF6, KAT2B, CEBPB, EPAS1, MAFB, CREB1, CREBBP, FOXA1, ATAD2, STAT1, FOXP3, BIRC2, STAT3, BRCA1, STAT2, …	286	661	20581	8.38281	8.8129e-46	8.8129e-46	4.08771e-45
UP_KEYWORDS	Transcription regulation	121	42.3077	9.99288e-41	LMO4, FOXO1, FOXO3, RORA, CBX7, CTNNB1, BTK, FLI1, GATA3, FOXF2, TWIST2, TWIST1, CIITA, RBL2, YY1, GABPA, RBL1, UHRF1, EP300, MTF1, JUN, MNDA, PRDM1, SOX7, MYBL2, NR2C2, ATF1, ATF2, LYL1, ELK4, JUND, TCF4, ASF1B, RUNX2, RUNX3, SREBF1, KLF6, TAF1, EPAS1, MAFB, CREBBP, FOXA1, SMAD4, ATAD2, SMAD2, FOXP3, USF2, BRCA1, ATF6, HDAC4, ATF3, ETS1, ETS2, NOTCH4, DNMT1, TCF19, RBPJ, KLF2, KLF4, E2F1, ELF1, …	286	2332	20581	3.73385	2.85796e-38	1.42898e-38	1.32562e-37
UP_KEYWORDS	DNA-binding	113	39.5105	5.15755e-40	FOXO1, INO80, FOXO3, RORA, FLI1, GATA3, FOXF2, TWIST2, TWIST1, RBL2, YY1, GABPA, UHRF1, MTF1, JUN, MNDA, PRDM1, SOX7, MYBL2, NR2C2, ATF1, ATF2, LYL1, ELK4, JUND, TCF4, RUNX2, RUNX3, SREBF1, KLF6, TAF1, EPAS1, MAFB, FOXA1, SMAD4, SMAD2, WRN, FOXP3, USF2, BRCA1, ATM, ATF6, ATF3, ETS1, ETS2, PCNA, DNMT1, TMPO, RBPJ, KLF2, KLF4, E2F1, ELF1, E2F6, E2F8, PPARG, MITF, SPI1, CTCF, DEK, ZEB2, NFKB1, ZEB1,…	286	2050	20581	3.96666	1.47506e-37	4.91687e-38	6.8418e-37
UP_KEYWORDS	Transcription	121	42.3077	1.70309e-39	LMO4, FOXO1, FOXO3, RORA, CBX7, CTNNB1, BTK, FLI1, GATA3, FOXF2, TWIST2, TWIST1, CIITA, RBL2, YY1, GABPA, RBL1, UHRF1, EP300, MTF1, JUN, MNDA, PRDM1, SOX7, MYBL2, NR2C2, ATF1, ATF2, LYL1, ELK4, JUND, TCF4, ASF1B, RUNX2, RUNX3, SREBF1, KLF6, TAF1, EPAS1, MAFB, CREBBP, FOXA1, SMAD4, ATAD2, SMAD2, FOXP3, USF2, BRCA1, ATF6, HDAC4, ATF3, ETS1, ETS2, NOTCH4, DNMT1, TCF19, RBPJ, KLF2, KLF4, E2F1, ELF1, …	286	2398	20581	3.63109	4.87083e-37	1.21771e-37	2.25925e-36
UP_KEYWORDS	Nucleus	177	61.8881	9.92969e-39	LMO2, INO80, FOXO1, RORA, PTTG1, AURKB, FOXO3, MMP2, CBX7, CBX5, BTK, CTNNB1, FLI1, GATA3, FOXF2, CCNA2, ASPM, TWIST2, TWIST1, EGFR, CIITA, RBL2, YY1, HNRNPA2B1, FMR1, SOCS1, RBL1, GABPA, UHRF1, MAD2L1, EP300, MTF1, JUN, MNDA, PRDM1, MCL1, CHEK1, SOX7, RRM2B, MYBL2, NR2C2, ATF1, ATF2, ELK4, LYL1, JUND, ASF1B, TCF4, RUNX2, RUNX3, SREBF1, TAF1, KLF6, EPAS1, MAFB, HTT, FOXA1, CREBBP, SMAD4, ATAD2, B…	286	5244	20581	2.42891	2.83989e-36	5.67978e-37	1.31723e-35
GOTERM_MF_DIRECT	GO:0005515~protein binding	249	87.0629	1.61124e-38	FST, EDN1, UTRN, AURKA, RORA, PTTG1, AURKB, CD2AP, BTK, CTNNB1, FLI1, PIK3CA, ERAP1, FAS, CCNA2, TWIST2, TWIST1, SGPL1, PLD1, NCF2, YY1, CD40, BCL2L11, UHRF1, MAD2L1, CD36, MTF1, SERPINF1, KRT15, JUN, BACE1, PRDM1, ASAP2, UBA7, CHEK1, MYBL2, LIF, LYL1, TCF4, HLA-DOA, KLF6, TGFBR2, CREBBP, SMAD4, SMAD2, ATM, USF2, ATP2A2, ETS1, ETS2, NOTCH4, PCNA, KLF2, RBPJ, ENG, PLAU, KLF4, ELF1, MSR1, PPARG, EZ…	283	8785	16881	1.69071	8.95852e-36	8.95852e-36	2.35487e-35
UP_KEYWORDS	Ubl conjugation	101	35.3147	9.01821e-38	FOXO1, AURKA, RORA, PTTG1, FOXO3, AURKB, CD2AP, CBX5, CTNNB1, CCNA2, EGFR, YY1, FMR1, HNRNPA2B1, HLA-A, BCL2L11, UHRF1, CD36, EP300, JUN, PRDM1, HLA-DRA, HLA-DRB1, MCL1, UBA7, CHEK1, MYBL2, HLA-DRB5, EPAS1, HTT, MAFB, CREBBP, SMAD4, SMAD2, FOXP3, BRCA1, HDAC4, PLK1, ETS1, PCNA, DNMT1, KLF2, KLF4, MITF, EZH2, NFKB1, ZEB2, CTCF, ZEB1, PTEN, FOS, KIF2C, CCNE1, TOP2A, ICAM1, CDK1, EGR2, ESR1, IFI16, …	286	1705	20581	4.26282	2.57921e-35	4.29868e-36	1.19632e-34
GOTERM_CC_DIRECT	GO:0005654~nucleoplasm	134	46.8531	9.53626e-37	UTRN, FOXO1, AURKA, AURKB, FOXO3, RORA, CBX7, CTNNB1, CBX5, GATA3, CCNA2, CIITA, RBL2, RBL1, GABPA, FMR1, HNRNPA2B1, EP300, MTF1, JUN, PRDM1, MCL1, UBA7, CHEK1, SOX7, RRM2B, MYBL2, NR2C2, ATF1, ATF2, ELK4, ASF1B, RUNX2, SREBF1, TAF1, EPAS1, HTT, CREBBP, SMAD4, BRIP1, ATAD2, SMAD2, WRN, ATM, USF2, BRCA1, PSMB9, ATF6, HDAC4, ATF3, ETS1, PLK1, ETS2, NOTCH4, PCNA, DNMT1, RBPJ, ENG, KLF4, E2F1, ELF1, …	286	2784	18224	3.067	3.61424e-34	3.61424e-34	1.31968e-33
GOTERM_MF_DIRECT	GO:0003700~transcription factor activity, sequence-specific DNA binding	83	29.021	2.13805e-36	E2F1, ELF1, E2F6, LMO4, E2F8, MITF, PPARG, SPI1, CTCF, NFKB1, RORA, PTTG1, ZEB1, FOXO3, CTNNB1, FOS, FLI1, GATA3, FOXF2, EGR1, EGR3, EGR2, YY1, GABPA, ESR1, RB1, MSC, UHRF1, MTF1, GTF2I, JUN, FOXC1, PRDM1, BTAF1, FOXM1, SOX7, NR3C1, NFYA, MYBL2, TCF7L2, NR2C2, ATF1, HIC1, ATF2, ELK4, JUND, POU2F1, TCF4, RUNX2, ETV5, RUNX3, SREBF1, MAF, ERG, CEBPB, EPAS1, CREB1, CREBBP, FOXA1, SMAD4, SMAD2, STAT1,…	283	961	16881	5.15189	1.18876e-33	5.94378e-34	3.12481e-33
GOTERM_BP_DIRECT	GO:0000122~negative regulation of transcription from RNA polymerase II promoter	73	25.5245	1.00908e-35	E2F1, E2F6, E2F8, EZH2, MITF, EDN1, PPARG, FST, SPI1, FOXO1, CTCF, NFKB1, ZEB2, ZEB1, AURKB, FOXO3, CBX7, CTNNB1, GATA3, TWIST1, DLG1, EGR1, CIITA, YY1, GABPA, RBL1, HNRNPA2B1, ESR1, RB1, IFI16, MSC, UHRF1, EP300, CD36, NCOA2, PSEN1, PRDM1, CAV1, FOXM1, TCF7L2, HIC1, ATF2, CHD8, ELK4, JUND, TCF4, RUNX3, ETV3, SREBF1, TXNIP, MAF, CREBBP, FOXA1, SMAD4, SMAD2, STAT1, SNAI2, FOXP3, SIRT1, STAT3, HDAC…	286	720	16792	5.95287	2.85369e-32	1.42684e-32	1.80508e-32
GOTERM_CC_DIRECT	GO:0005634~nucleus	182	63.6364	1.13671e-32	LMO2, INO80, FOXO1, AURKA, RORA, PTTG1, AURKB, FOXO3, MMP2, CBX7, CBX5, BTK, CTNNB1, FLI1, GATA3, FOXF2, FAS, CCNA2, ASPM, TWIST2, TWIST1, EGFR, RBL2, YY1, HNRNPA2B1, FMR1, SOCS1, RBL1, GABPA, UHRF1, MAD2L1, EP300, MTF1, KRT15, JUN, MNDA, PRDM1, MCL1, UBA7, CHEK1, SOX7, NR2C2, ATF1, ATF2, ELK4, LYL1, JUND, ASF1B, TCF4, RUNX2, RUNX3, SREBF1, TAF1, KLF6, EPAS1, MAFB, HTT, FOXA1, CREBBP, SMAD4, ITGA…	286	5415	18224	2.14166	4.30814e-30	2.15407e-30	1.57305e-29
GOTERM_BP_DIRECT	GO:0045893~positive regulation of transcription, DNA-templated	56	19.5804	1.56692e-28	E2F1, ELF1, PPARG, MITF, SPI1, FOXO1, NFKB1, CTCF, RORA, FOXO3, CTNNB1, FOS, CCNE1, GATA3, FOXF2, CCNA2, CIITA, EGR1, EGR2, ESR1, RB1, IFNAR1, CD86, PSEN1, JUN, FOXC1, FOXM1, SOX7, NFYA, CHD8, LYL1, TCF4, RUNX2, RUNX3, ERCC2, KLF6, CREB1, CREBBP, SMAD4, ATAD2, SMAD2, FOXP3, STAT1, BRCA1, STAT3, HDAC4, SP1, ETS1, IRF7, SP3, ETS2, NOTCH4, IRF1, KLF2, KLF4, RNF111	286	515	16792	6.38436	4.43126e-25	1.47709e-25	2.80297e-25
GOTERM_BP_DIRECT	GO:0006366~transcription from RNA polymerase II promoter	54	18.8811	8.69287e-27	ELF1, LMO4, MITF, SPI1, NFKB1, DEK, CTCF, PTTG1, FOXO3, FOS, FLI1, GATA3, FOXF2, EGR1, EGR2, GABPA, ESR1, MSC, EP300, MTF1, GTF2I, JUN, FOXC1, FOXM1, NR3C1, NFYA, MYBL2, ATF1, ATF2, JUND, CEBPZ, RUNX2, ETV5, RUNX3, ERCC2, MAF, TAF1, CEBPB, EPAS1, MAFB, CREB1, FOXA1, SMAD4, SMAD2, USF2, IRF9, PLSCR1, ATF3, MEOX2, ETS1, IRF7, IRF1, IRF3, KLF4	286	513	16792	6.18035	2.45834e-23	6.14586e-24	1.55501e-23
UP_KEYWORDS	Phosphoprotein	203	70.979	2.23648e-26	UTRN, AURKA, RORA, PTTG1, AURKB, CD2AP, BTK, CTNNB1, FLI1, FAS, CCNA2, SGPL1, PLD1, NCF2, YY1, BCL2L11, UHRF1, MAD2L1, MTF1, SERPINF1, KRT15, JUN, BACE1, ASAP2, UBA7, CHEK1, MYBL2, LYL1, TCF4, SLC31A1, TGFBR2, CREBBP, SMAD4, SMAD2, ATM, ATP2A2, ETS1, ETS2, NOTCH4, PCNA, TCF19, KLF2, ENG, KLF4, PLAU, ELF1, MSR1, EZH2, PPARG, MITF, SPI1, MLH1, ZEB2, NFKB1, ZEB1, PTEN, CCNE1, TOP2A, ICAM1, CDC6, ADA…	286	8246	20581	1.77155	6.39634e-24	9.13763e-25	2.96683e-23
UP_SEQ_FEATURE	mutagenesis site	97	33.9161	3.08478e-25	E2F1, CD8A, E2F6, EZH2, MITF, E2F8, TLR3, FOXO1, NFKB1, TLR4, RORA, TNFSF12, PTTG1, AURKB, FOXO3, HLA-DMB, CBX7, PTEN, BTK, CTNNB1, FOS, TOP2A, DLG1, EGFR, SGPL1, EGR2, FMR1, RBL1, ESR1, RB1, RAD51, CD163, UHRF1, NCOA2, MAD2L1, EP300, PSEN1, GTF2I, RRM2, LCK, FOXC1, USP7, XIAP, MCL1, CSF1, BDP1, ASAP2, PML, CHEK1, NR3C1, TCF7L2, HIC1, CHD8, MDC1, FCGR1A, BCL2, APC, ERCC2, SREBF1, CFLAR, TAF1, MSH…	286	2191	20063	3.1057	3.58452e-22	3.58452e-22	4.9671e-22
GOTERM_MF_DIRECT	GO:0003682~chromatin binding	46	16.0839	5.19501e-25	EZH2, PPARG, MLH1, FOXO1, DEK, NFKB1, ZEB1, CBX7, ATF2, CBX5, FOS, CHD8, FLI1, ELK4, GATA3, TCF4, TOP2A, RUNX2, EGFR, SREBF1, CDK1, MSH6, ERG, KAT2B, EGR2, CEBPB, GABPA, CREBBP, FMR1, SMAD4, ESR1, ATAD2, SMAD2, WRN, SNAI2, MCM5, RAD51, HDAC4, NCOA2, EP300, NUPR1, JUN, SP3, PCNA, DNMT1, RBPJ	283	391	16881	7.01767	2.88843e-22	9.62809e-23	7.59264e-22
KEGG_PATHWAY	hsa05166:HTLV-I infection	48	16.7832	7.31893e-25	E2F1, HLA-DQB1, HLA-DRB1, XIAP, SPI1, NFKB1, ITGB2, CHEK1, PTTG1, HLA-DMB, HLA-DMA, ATF1, ATF2, CTNNB1, FOS, ELK4, HLA-DRB5, PIK3CA, HLA-DPB1, HLA-DOA, HLA-DOB, DLG1, APC, EGR1, ICAM1, KAT2B, EGR2, CREB1, CREBBP, TGFBR2, HLA-A, SMAD4, SMAD2, RB1, CD40, ATM, ATF3, EP300, MAD2L1, CCND2, ETS1, JUN, GSK3B, ETS2, BAX, LCK, PCNA, HLA-DRA	211	254	6879	6.16099	1.32473e-22	1.32473e-22	9.02342e-22
UP_KEYWORDS	Isopeptide bond	67	23.4266	5.00519e-24	MITF, CTCF, ZEB2, RORA, ZEB1, PTEN, CD2AP, CBX5, FOS, TOP2A, EGFR, CDK1, YY1, HNRNPA2B1, IFI16, RAD51, IFNAR1, UHRF1, EP300, CD36, XPC, NCOA2, GTF2I, PRDM1, HLA-DRA, USP7, MCL1, HLA-DRB1, XIAP, FOXM1, VIM, PML, CHEK1, NR3C1, MYBL2, TCF7L2, HIC1, CHD8, MDC1, HLA-DRB5, ETV5, ETV3, MAF, TXNIP, CEBPB, MAFB, CREB1, CREBBP, SMAD4, STAT1, FOXP3, BRCA1, VWF, HDAC4, ATP2A2, SP1, PLK1, ETS1, IRF7, SP3, PCN…	286	1132	20581	4.25921	1.43149e-21	1.78936e-22	6.63969e-21
GOTERM_MF_DIRECT	GO:0008134~transcription factor binding	39	13.6364	1.45743e-23	E2F1, USP7, LMO4, PPARG, NFKB1, ZEB1, RORA, TCF7L2, CTNNB1, FOS, BCL2, GATA3, JUND, FOXF2, TWIST1, TAF1, KAT2B, CEBPB, EPAS1, HTT, MAFB, FOXA1, CREBBP, RBL1, ESR1, SMAD2, RB1, IFI16, SIRT1, STAT3, HDAC4, NCOA2, EP300, SP1, ETS1, JUN, DR1, FOXC1, RBPJ	283	284	16881	8.1914	8.10329e-21	2.02582e-21	2.13007e-20
UP_KEYWORDS	Host-virus interaction	41	14.3357	1.60682e-23	USP7, PSMB10, CAV1, HLA-DRB1, VIM, PML, CBX5, TAP2, ITGAV, TAP1, CCNA2, DLG1, ERCC2, ICAM1, CFLAR, TAF1, MSH6, KAT2B, CREB1, HCK, CREBBP, RBL1, FMR1, HLA-A, ITGA2, RB1, STAT1, TRIM22, SIRT1, STAT3, PSMB9, STAT2, CD86, EP300, SP1, ITGA5, BAX, IRF7, LCK, IRF3, HLA-DRA	286	385	20581	7.66344	4.5955e-21	5.10611e-22	2.13154e-20
GOTERM_MF_DIRECT	GO:0043565~sequence-specific DNA binding	48	16.7832	1.11278e-21	E2F1, ELF1, FOXM1, PPARG, FOXO1, SOX7, CTCF, NR3C1, FOXO3, RORA, TCF7L2, NR2C2, ATF1, ATF2, HIC1, FOS, FLI1, ELK4, BCL2, JUND, FOXF2, POU2F1, EGR1, MAF, TAF1, ERG, CEBPB, EPAS1, CREB1, FOXA1, GABPA, SMAD4, ESR1, FOXP3, SNAI2, USF2, ATF6, HDAC4, ATF3, MEOX2, SP1, ETS1, JUN, ETS2, IRF1, FOXC1, RBPJ, KLF2	283	518	16881	5.52743	6.18708e-19	1.23742e-19	1.62636e-18
GOTERM_CC_DIRECT	GO:0000790~nuclear chromatin	30	10.4895	2.2894e-20	E2F1, EZH2, SPI1, TCF7L2, CBX7, GATA3, JUND, ASF1B, TCF4, RUNX2, RUNX3, ETV3, TAF1, MSH6, CEBPB, CREB1, GABPA, CREBBP, SMAD4, ESR1, SMAD2, SNAI2, STAT1, SIRT1, STAT3, RAD51, UHRF1, SP1, IRF1, KLF4	286	193	18224	9.90471	8.67681e-18	2.89227e-18	3.16819e-17
GOTERM_MF_DIRECT	GO:0003677~DNA binding	82	28.6713	2.20291e-19	E2F1, E2F6, EZH2, PPARG, INO80, NFKB1, DEK, ZEB2, ZEB1, FOXO3, RORA, FOS, FLI1, GATA3, FOXF2, TOP2A, TWIST2, EGR1, CIITA, EGR3, EGR2, RBL2, YY1, GABPA, ESR1, RB1, RAD51, EP300, MTF1, GTF2I, JUN, MNDA, FOXC1, BTAF1, FOXM1, BDP1, PML, NR3C1, NFYA, NR2C2, CHD8, LYL1, ELK4, CEBPZ, HBP1, TCF4, RUNX2, ETV5, RUNX3, ERCC2, SREBF1, KLF6, ERG, CEBPB, EPAS1, MSH2, CREB1, FOXA1, SMAD4, BRIP1, SMAD2, WRN, STA…	283	1674	16881	2.92193	1.22482e-16	2.04136e-17	3.21961e-16
GOTERM_MF_DIRECT	GO:0001077~transcriptional activator activity, RNA polymerase II core promoter proximal region sequence-specific binding	32	11.1888	3.82479e-19	ELF1, MITF, SPI1, NR3C1, MYBL2, ATF2, FOS, FLI1, GATA3, CEBPZ, TCF4, RUNX2, EGR1, SREBF1, CEBPB, EGR2, EPAS1, MAFB, CREB1, FOXA1, GABPA, SMAD4, ESR1, SMAD2, STAT3, PLSCR1, MTF1, MEOX2, JUN, IRF1, RBPJ, KLF4	283	236	16881	8.08816	2.12659e-16	3.03798e-17	5.59003e-16
UP_KEYWORDS	Disease mutation	92	32.1678	1.793e-18	CD8A, F13A1, EZH2, MITF, EDN1, PPARG, MLH1, TLR3, CTCF, ZEB2, ZEB1, JAG1, MMP2, PTEN, CTNNB1, BTK, SPRY2, GATA3, PIK3CA, FAS, TWIST2, ASPM, CSF2RA, TWIST1, EGFR, CIITA, CDC6, ADAM10, EGR2, NCF2, FMR1, HNRNPA2B1, ESR1, RB1, CD40, WAS, MMP13, RAD51, CTSK, EP300, CD36, XPC, PSEN1, ATP2C1, CCND2, LCK, FOXC1, CAV1, VIM, ITGB2, NR3C1, RRM2B, ABCA1, CHD8, BCL2, TCF4, RUNX2, APC, ERCC2, MAF, MSH6, TAF1, …	286	2550	20581	2.59626	5.12797e-16	5.12797e-17	2.37852e-15
UP_KEYWORDS	Repressor	43	15.035	2.16967e-18	E2F6, E2F8, EZH2, CTCF, ZEB2, ZEB1, TCF7L2, CBX7, NR2C2, HIC1, CHD8, ELK4, HBP1, DNAJC3, TWIST2, TWIST1, ETV3, MAF, RBL2, MAFB, YY1, FOXA1, RBL1, FMR1, BIRC5, RB1, IFI16, FOXP3, SNAI2, TRIM22, MSC, HDAC4, UHRF1, ATF3, SP1, DR1, SP3, IRF1, MNDA, DNMT1, ID4, PRDM1, RBPJ	286	592	20581	5.22694	6.20527e-16	5.64115e-17	2.8782e-15
GOTERM_MF_DIRECT	GO:0019901~protein kinase binding	38	13.2867	2.28096e-18	E2F1, CAV1, CD8A, FOXM1, UTRN, ITGB2, AURKA, FOXO3, PTEN, TCF7L2, ATF2, CTNNB1, CCNE1, SPRY2, DNAJC3, CCNA2, DLG1, APC, EGFR, SREBF1, KAT2B, ADAM10, MSH2, SOCS1, RACGAP1, TRIM22, WAS, STAT3, CDC25A, CDC25B, CCNB1, HDAC4, RPS6KA3, CCND2, PLK1, GSK3B, LCK, LIPE	283	376	16881	6.02848	1.26822e-15	1.58527e-16	3.33369e-15
GOTERM_MF_DIRECT	GO:0000978~RNA polymerase II core promoter proximal region sequence-specific DNA binding	37	12.9371	2.55442e-18	ELF1, E2F8, MITF, SPI1, CTCF, NR3C1, MYBL2, TCF7L2, FOS, FLI1, JUND, CEBPZ, TCF4, RUNX2, SREBF1, CEBPB, EGR2, MAFB, CREB1, GABPA, SMAD4, ESR1, SMAD2, IFI16, STAT1, STAT3, ATF3, NCOA2, MTF1, MEOX2, SP1, JUN, ETS2, IRF1, IRF3, PRDM1, RBPJ	283	355	16881	6.21706	1.42026e-15	1.57807e-16	3.73335e-15
KEGG_PATHWAY	hsa05164:Influenza A	33	11.5385	5.96745e-17	HLA-DQB1, HLA-DRB1, IL18, PML, TLR3, NFKB1, TLR4, HLA-DMB, CCL5, HLA-DMA, CXCL10, ATF2, PIK3CA, HLA-DRB5, FAS, HLA-DPB1, HLA-DOA, DNAJC3, HLA-DOB, CIITA, ICAM1, CREBBP, STAT1, STAT2, IFNAR1, IRF9, TNFRSF10B, EP300, JUN, IRF7, GSK3B, IRF3, HLA-DRA	211	174	6879	6.18312	2.0095e-14	9.99201e-15	1.33227e-13
KEGG_PATHWAY	hsa05161:Hepatitis B	30	10.4895	1.85884e-16	E2F1, TLR3, NFKB1, TLR4, PTEN, ATF2, CCNE1, FOS, BCL2, PIK3CA, FAS, CCNA2, EGR3, EGR2, CREB1, CREBBP, SMAD4, BIRC5, RB1, STAT1, STAT3, STAT2, IFNAR1, EP300, JUN, IRF7, BAX, PCNA, IRF3, APAF1	211	145	6879	6.74522	4.01901e-14	1.34337e-14	2.77556e-13
GOTERM_BP_DIRECT	GO:0006357~regulation of transcription from RNA polymerase II promoter	38	13.2867	8.00613e-16	MITF, DEK, SOX7, NFKB1, FOXO3, ZEB1, TCF7L2, ATF1, ATF2, FOS, FLI1, LYL1, JUND, RUNX2, RUNX3, ETV3, SREBF1, MAF, ERG, RBL2, MAFB, CREB1, YY1, RBL1, BRIP1, RB1, BRCA1, STAT3, STAT2, ATF6, ATF3, MTF1, NUPR1, GTF2I, SP2, SP4, ID4, TCF19	286	441	16792	5.05919	2.1978e-12	4.39537e-13	1.38778e-12
GOTERM_BP_DIRECT	GO:0045892~negative regulation of transcription, DNA-templated	40	13.986	1.3512e-15	E2F1, BTAF1, FOXM1, EZH2, PPARG, SPI1, PML, FOXO1, SOX7, CTCF, ZEB1, TCF7L2, CTNNB1, CBX5, CHD8, GATA3, FOXF2, POU2F1, RUNX2, TWIST2, TWIST1, CIITA, CEBPB, SMAD4, SMAD2, BIRC5, RB1, IFI16, FOXP3, SIRT1, ADIPOQ, BRCA1, HDAC4, JUN, SP3, IRF1, FABP4, ID4, RBPJ, KLF4	286	499	16792	4.70648	3.76765e-12	6.27942e-13	2.38698e-12
GOTERM_MF_DIRECT	GO:0044212~transcription regulatory region DNA binding	27	9.44056	2.1174e-15	PPARG, SOX7, CTCF, NFKB1, NFYA, TCF7L2, CTNNB1, FOS, GATA3, JUND, ETV5, CIITA, TAF1, EGR2, YY1, CREB1, FOXA1, GABPA, SMAD4, BRCA1, STAT3, HDAC4, ATF3, SP1, JUN, FOXC1, KLF4	283	213	16881	7.56129	1.17284e-12	1.1724e-13	3.08642e-12
GOTERM_BP_DIRECT	GO:0060333~interferon-gamma-mediated signaling pathway	18	6.29371	2.27253e-15	HLA-DQB1, CIITA, ICAM1, HLA-DRB1, HCK, PML, HLA-A, STAT1, TRIM22, IRF9, FCGR1A, IRF7, IRF8, IRF1, HLA-DRB5, IRF3, HLA-DPB1, HLA-DRA	286	71	16792	14.8851	6.27942e-12	8.9706e-13	3.9746e-12
INTERPRO	IPR011991:Winged helix-turn-helix DNA-binding domain	27	9.44056	3.31347e-15	E2F1, ELF1, E2F6, FOXM1, E2F8, SPI1, FOXO1, FOXO3, FLI1, ELK4, FOXF2, ETV5, ETV3, CDC6, ERG, FOXA1, GABPA, WRN, FOXP3, IRF9, ETS1, ETS2, IRF7, IRF8, IRF1, FOXC1, IRF3	286	235	18559	7.45563	2.31148e-12	2.31148e-12	5.01821e-12
GOTERM_BP_DIRECT	GO:0006955~immune response	35	12.2378	4.07432e-14	HLA-DQB1, CD8A, HLA-DRB1, CCR1, IL18, TLR4, ZEB1, TNFSF12, HLA-DMB, CCL5, HLA-DMA, CXCL12, CXCL10, LIF, FCGR1A, HLA-DRB5, FAS, HLA-DPB1, HLA-DOA, HLA-DOB, CIITA, CEBPB, HLA-A, CD40, CTSS, TRIM22, WAS, CD86, TNFRSF10B, CD36, TNFSF13B, ETS1, SP2, IRF8, HLA-DRA	286	421	16792	4.88115	1.15227e-10	1.44034e-11	7.28861e-11
GOTERM_CC_DIRECT	GO:0005667~transcription factor complex	24	8.39161	4.09344e-14	TAF1, RBL2, LMO2, EPAS1, MAFB, E2F6, YY1, LMO4, E2F8, RBL1, SMAD4, SMAD2, ZEB1, CTNNB1, FOS, EP300, ETS1, JUN, GATA3, JUND, FOXF2, RBPJ, TCF4, RUNX2	286	193	18224	7.92377	1.55266e-11	3.88167e-12	5.6688e-11
UP_KEYWORDS	Cell cycle	39	13.6364	6.17146e-14	E2F1, E2F6, FOXM1, E2F8, INO80, MLH1, CHEK1, AURKA, NR3C1, AURKB, PTTG1, CD2AP, CCNE1, KIF2C, MDC1, CCNA2, ASPM, TXNIP, CDK1, TAF1, CDC6, KAT2B, RBL2, RBL1, BIRC5, RB1, RACGAP1, MCM5, ATM, BRCA1, CDC25A, CDC25B, CCNB1, UHRF1, RPS6KA3, EP300, MAD2L1, PLK1, CCND2	286	650	20581	4.31769	1.76543e-11	1.47116e-12	8.18901e-11
UP_SEQ_FEATURE	cross-link:Glycyl lysine isopeptide (Lys-Gly) (interchain with G-Cter in SUMO)	18	6.29371	7.86784e-14	CEBPB, MAFB, MITF, PML, CTCF, ZEB2, NR3C1, RORA, ZEB1, STAT1, TCF7L2, FOS, HDAC4, CHD8, SP1, ETS1, SP3, IRF1	286	102	20063	12.3795	9.14666e-11	4.57333e-11	1.26743e-10
KEGG_PATHWAY	hsa05323:Rheumatoid arthritis	22	7.69231	9.18506e-14	HLA-DQB1, ICAM1, FLT1, HLA-DRB1, CSF1, IL18, TLR4, ITGB2, HLA-DMB, CCL5, HLA-DMA, CXCL12, FOS, CTSK, CD86, TNFSF13B, JUN, HLA-DRB5, HLA-DPB1, HLA-DOA, HLA-DOB, HLA-DRA	211	88	6879	8.15047	1.66186e-11	4.15468e-12	1.13198e-10
GOTERM_MF_DIRECT	GO:0000981~RNA polymerase II transcription factor activity, sequence-specific DNA binding	23	8.04196	1.10185e-13	ERG, LMO2, EPAS1, FOXM1, FOXA1, SPI1, FOXO1, FOXP3, FLI1, SP2, GTF2I, ETS1, LYL1, ELK4, SP3, JUN, JUND, SP4, FOXC1, RUNX2, RUNX3, ETV3, TWIST1	283	171	16881	8.02312	6.12346e-11	5.56677e-12	1.6096e-10
UP_KEYWORDS	Immunity	34	11.8881	1.11858e-13	HLA-DQB1, CD8A, HLA-DRB1, CSF1, PML, TLR3, TLR4, HLA-DMB, HLA-DMA, BTK, FCGR1A, TAP2, GATA3, TAP1, ERAP1, HLA-DRB5, HLA-DPB1, HLA-DOA, CD6, HLA-DOB, HCK, HLA-A, CD40, IFI16, PSMB9, IFIT3, CD86, TNFSF13B, ETS1, IRF7, IRF1, IRF3, PRDM1, HLA-DRA	286	500	20581	4.89338	3.20064e-11	2.46203e-12	1.48459e-10
KEGG_PATHWAY	hsa05168:Herpes simplex infection	30	10.4895	1.26418e-13	USP7, HLA-DQB1, HLA-DRB1, PML, TLR3, NFKB1, HLA-DMB, CCL5, HLA-DMA, FOS, TAP2, TAP1, HLA-DRB5, HLA-DPB1, FAS, HLA-DOA, HLA-DOB, CDK1, CREBBP, HLA-A, STAT1, STAT2, IFNAR1, IRF9, EP300, GTF2I, JUN, IRF7, IRF3, HLA-DRA	211	183	6879	5.34457	2.28882e-11	4.57767e-12	1.55909e-10
UP_SEQ_FEATURE	DNA-binding region:Basic motif	21	7.34266	1.98736e-13	MAF, SREBF1, CEBPB, EPAS1, MAFB, CREB1, MITF, MSC, USF2, ATF1, ATF2, ATF6, FOS, NCOA2, ATF3, LYL1, JUN, JUND, TCF4, TWIST2, TWIST1	286	163	20063	9.03778	2.30924e-10	7.69748e-11	3.19988e-10
KEGG_PATHWAY	hsa05321:Inflammatory bowel disease (IBD)	19	6.64336	2.67625e-13	MAF, HLA-DQB1, HLA-DRB1, IL18, NFKB1, TLR4, SMAD2, RORA, HLA-DMB, STAT1, FOXP3, HLA-DMA, STAT3, JUN, HLA-DRB5, HLA-DPB1, HLA-DOA, HLA-DOB, HLA-DRA	211	64	6879	9.67869	4.84491e-11	8.07487e-12	3.30014e-10
UP_SEQ_FEATURE	domain:Leucine-zipper	18	6.29371	4.51258e-13	MAF, E2F1, SREBF1, CEBPB, MAFB, E2F6, CREB1, MITF, FOXP3, USF2, ATF1, ATF2, ATF6, FOS, ATF3, JUN, JUND, TCF4	286	113	20063	11.1744	5.24417e-10	1.31104e-10	7.26685e-10
GOTERM_BP_DIRECT	GO:0001666~response to hypoxia	22	7.69231	1.55803e-12	EGR1, CAV1, EPAS1, CREB1, CREBBP, NF1, TGFBR2, PML, SMAD4, ITGA2, BIRC2, ADIPOQ, CXCL12, MMP2, ATM, EP300, ETS1, ADAM17, APAF1, ENG, PLAU, ERCC2	286	172	16792	7.50984	4.40596e-09	4.89551e-10	2.78696e-09
KEGG_PATHWAY	hsa05200:Pathways in cancer	42	14.6853	1.5656e-12	E2F1, XIAP, PPARG, MITF, SPI1, PML, MLH1, FOXO1, NFKB1, MMP2, PTEN, TCF7L2, CXCL12, CTNNB1, CCNE1, FOS, BCL2, ITGAV, PIK3CA, FAS, CSF2RA, APC, EGFR, MSH6, EPAS1, MSH2, CREBBP, TGFBR2, SMAD4, ITGA2, SMAD2, BIRC5, RB1, STAT1, BIRC2, STAT3, RAD51, EP300, ETS1, JUN, BAX, GSK3B	211	393	6879	3.48417	2.8338e-10	4.04828e-11	1.93026e-09
KEGG_PATHWAY	hsa04110:Cell cycle	24	8.39161	1.75766e-12	E2F1, CDC6, CDK1, RBL2, CREBBP, RBL1, SMAD4, CHEK1, SMAD2, PTTG1, RB1, CDC25A, ATM, MCM5, CDC25B, CCNB1, CCNE1, MAD2L1, EP300, PLK1, CCND2, GSK3B, PCNA, CCNA2	211	124	6879	6.31004	3.18145e-10	3.97681e-11	2.16706e-09
GOTERM_BP_DIRECT	GO:0042493~response to drug	28	9.79021	2.16654e-12	PPARG, ABCA1, CBX7, PTEN, CTNNB1, FOS, TYMS, GATA3, BCL2, JUND, SREBF1, TXNIP, ICAM1, CDK1, CREB1, TGFBR2, ITGA2, STAT1, STAT3, RAD51, CCNB1, HDAC4, CD86, CYBB, XPC, JUN, LCK, ADAM17	286	304	16792	5.4078	6.12683e-09	6.12683e-10	3.87549e-09
GOTERM_MF_DIRECT	GO:0046982~protein heterodimerization activity	34	11.8881	2.329e-12	CAV1, MCL1, PML, NFKB1, ITGB2, NR2C2, ATF1, ITGAM, ATF2, CTNNB1, FOS, BCL2, TCF4, TOP2A, TWIST1, EGFR, TAF1, CEBPB, EPAS1, GABPA, FMR1, SMAD4, ITGA2, SMAD2, BIRC5, USF2, ATF6, CYBB, ATF3, JUN, BAX, DR1, NOTCH4, BARD1	283	465	16881	4.36152	1.29494e-09	1.07912e-10	3.40393e-09
INTERPRO	IPR014745:MHC class II, alpha/beta chain, N-terminal	10	3.4965	1.04728e-11	HLA-DQB1, HLA-DRB1, HLA-A, HLA-DRB5, HLA-DPB1, HLA-DMB, HLA-DOA, HLA-DMA, HLA-DOB, HLA-DRA	286	21	18559	30.9008	7.26808e-09	3.63404e-09	1.57753e-08
GOTERM_BP_DIRECT	GO:0006351~transcription, DNA-templated	75	26.2238	1.39873e-11	E2F1, E2F6, E2F8, EZH2, PPARG, FOXO1, INO80, ZEB2, ZEB1, RORA, CBX7, BTK, CTNNB1, TWIST2, TWIST1, CIITA, EGR3, EGR2, RBL2, YY1, RBL1, ESR1, RB1, IFI16, UHRF1, NCOA2, MNDA, PRDM1, FOXM1, BDP1, PML, SOX7, NR3C1, TCF7L2, NR2C2, HIC1, CHD8, LYL1, ELK4, POU2F1, HBP1, ASF1B, ETV3, TXNIP, MAF, KLF6, ERG, CEBPB, EPAS1, SMAD4, ATAD2, BIRC5, SMAD2, STAT1, SNAI2, FOXP3, SIRT1, BIRC2, TRIM22, STAT3, BRCA1, S…	286	1955	16792	2.25243	3.95563e-08	3.59602e-09	2.50211e-08
KEGG_PATHWAY	hsa05152:Tuberculosis	27	9.44056	1.561e-11	HLA-DQB1, HLA-DRB1, IL18, ITGB2, TLR4, NFKB1, NFYA, HLA-DMB, HLA-DMA, ITGAM, ITGAX, BCL2, FCGR1A, HLA-DRB5, HLA-DPB1, HLA-DOA, HLA-DOB, CIITA, CEBPB, CREB1, CREBBP, CTSS, STAT1, EP300, BAX, APAF1, HLA-DRA	211	177	6879	4.97317	2.8254e-09	3.13934e-10	1.92453e-08
UP_KEYWORDS	Proto-oncogene	22	7.69231	1.64712e-11	MAF, EGFR, ERG, LMO2, MAFB, HCK, PML, SPI1, FOXO1, DEK, AURKA, PTTG1, FOXO3, FOS, FLI1, ETS1, LYL1, JUN, ETS2, BCL2, LCK, PIK3CA	286	236	20581	6.70828	4.71075e-09	3.36482e-10	2.185e-08
GOTERM_CC_DIRECT	GO:0042613~MHC class II protein complex	10	3.4965	2.05353e-11	HLA-DQB1, HLA-DRB1, HLA-A, HLA-DRB5, HLA-DPB1, HLA-DMB, HLA-DOA, HLA-DMA, HLA-DOB, HLA-DRA	286	22	18224	28.9638	7.78286e-09	1.55657e-09	2.84178e-08
KEGG_PATHWAY	hsa05140:Leishmaniasis	18	6.29371	2.20053e-11	HLA-DQB1, HLA-DRB1, NCF2, NFKB1, ITGB2, TLR4, HLA-DMB, STAT1, HLA-DMA, ITGAM, FOS, FCGR1A, JUN, HLA-DRB5, HLA-DPB1, HLA-DOA, HLA-DOB, HLA-DRA	211	71	6879	8.26527	3.98296e-09	3.98296e-10	2.71301e-08
KEGG_PATHWAY	hsa05202:Transcriptional misregulation in cancer	26	9.09091	2.58926e-11	MAF, ERG, CEBPB, FLT1, LMO2, PPARG, TGFBR2, SPI1, PML, FOXO1, NFKB1, CD40, ITGAM, ATM, ATF1, CD86, FLI1, SP1, NUPR1, ELK4, LYL1, CCND2, FCGR1A, RUNX2, ETV5, PLAU	211	167	6879	5.07574	4.68656e-09	4.26051e-10	3.19227e-08
UP_KEYWORDS	MHC II	9	3.14685	2.67494e-11	HLA-DQB1, HLA-DRB1, HLA-DRB5, HLA-DPB1, HLA-DMB, HLA-DOA, HLA-DMA, HLA-DOB, HLA-DRA	286	17	20581	38.0973	7.65032e-09	5.10021e-10	3.54847e-08
GOTERM_MF_DIRECT	GO:0001047~core promoter binding	14	4.8951	3.67606e-11	E2F1, E2F8, EZH2, SPI1, RB1, FOXO3, IFI16, FOXP3, IRF9, HDAC4, EP300, MTF1, ELK4, KLF4	283	64	16881	13.0485	2.04389e-08	1.57222e-09	5.37265e-08
GOTERM_MF_DIRECT	GO:0001228~transcriptional activator activity, RNA polymerase II transcription regulatory region sequence-specific binding	16	5.59441	5.06306e-11	MAF, LMO2, MAFB, GABPA, SMAD4, CTCF, FOXO3, STAT3, ATF1, ATF2, EP300, ATF3, GATA3, FOXF2, FOXC1, ETV5	283	95	16881	10.0463	2.81506e-08	2.01076e-09	7.39979e-08
GOTERM_BP_DIRECT	GO:0042127~regulation of cell proliferation	21	7.34266	5.12766e-11	TXNIP, XIAP, FOXM1, TGFBR2, EZH2, CHEK1, JAG1, CD40, BIRC2, SIRT1, BRCA1, BTK, CXCL10, TNFRSF10B, JUN, JUND, LCK, DNMT1, FAS, ENG, PLAU	286	185	16792	6.66475	1.4501e-07	1.20842e-08	9.17251e-08
UP_KEYWORDS	Tumor suppressor	19	6.64336	5.29679e-11	MAF, TXNIP, RBL2, MSH2, MAFB, NF1, RBL1, PML, MLH1, CTCF, RB1, PTEN, ATM, BRCA1, HIC1, BAX, IRF1, XAF1, APC	286	177	20581	7.72468	1.51488e-08	9.468e-10	7.0265e-08
UP_SEQ_FEATURE	DNA-binding region:ETS	10	3.4965	7.77897e-11	ERG, ELF1, FLI1, ELK4, ETS1, ETS2, GABPA, SPI1, ETV5, ETV3	286	27	20063	25.9816	9.03916e-08	1.80783e-08	1.25256e-07
KEGG_PATHWAY	hsa05203:Viral carcinogenesis	28	9.79021	8.2816e-11	USP7, CHEK1, NFKB1, ATF2, CCNE1, PIK3CA, CCNA2, DLG1, CDK1, EGR3, KAT2B, EGR2, RBL2, CREB1, RBL1, CREBBP, HLA-A, RB1, STAT3, IRF9, HDAC4, EP300, CCND2, IRF7, BAX, JUN, IRF3, RBPJ	211	205	6879	4.45294	1.49897e-08	1.24914e-09	1.02103e-07
GOTERM_BP_DIRECT	GO:0002504~antigen processing and presentation of peptide or polysaccharide antigen via MHC class II	9	3.14685	1.32944e-10	HLA-DQB1, HLA-DRB1, HLA-DRB5, HLA-DPB1, HLA-DMB, HLA-DOA, HLA-DMA, HLA-DOB, HLA-DRA	286	17	16792	31.0835	3.75965e-07	2.89204e-08	2.37814e-07
GOTERM_MF_DIRECT	GO:0000979~RNA polymerase II core promoter sequence-specific DNA binding	13	4.54545	1.35454e-10	TAF1, FOS, CEBPB, EP300, MTF1, SP3, IRF7, GATA3, EZH2, SPI1, RBPJ, STAT1, RUNX2	283	57	16881	13.6044	7.53127e-08	5.02085e-09	1.9797e-07
UP_SEQ_FEATURE	short sequence motif:Nuclear localization signal	25	8.74126	1.60559e-10	BTAF1, NFKB1, DEK, FOXO3, MYBL2, TCF7L2, KIF2C, ERCC2, TAF1, HNRNPA2B1, BRIP1, IFI16, RB1, TRIM22, MSC, EP300, XPC, MTF1, NUPR1, GTF2I, DR1, MNDA, DNMT1, FABP4, TMPO	286	344	20063	5.09814	1.8657e-07	3.10949e-08	2.58531e-07
GOTERM_BP_DIRECT	GO:0008285~negative regulation of cell proliferation	29	10.1399	1.87844e-10	PML, SOX7, ZEB1, PTEN, CDH5, CTNNB1, LIF, SPRY2, SPRY1, GATA3, GPNMB, APC, ETV3, CDC6, KAT2B, SMAD4, BRIP1, SMAD2, RB1, FOXP3, STAT3, IFIT3, HDAC4, ETS1, JUN, IRF1, ADAMTS1, RBPJ, KLF4	286	396	16792	4.29971	5.31223e-07	3.79445e-08	3.36022e-07
GOTERM_MF_DIRECT	GO:0003713~transcription coactivator activity	23	8.04196	1.95512e-10	CIITA, TAF1, KAT2B, YY1, GABPA, CREBBP, PML, RB1, ZEB1, BIRC2, NR2C2, BRCA1, CTNNB1, ATF2, ATF6, CCNE1, EP300, NCOA2, MTF1, JUN, GATA3, JUND, SP4	283	248	16881	5.53207	1.08705e-07	6.79404e-09	2.85746e-07
INTERPRO	IPR000418:Ets domain	10	3.4965	2.23962e-10	ERG, ELF1, FLI1, ELK4, ETS1, ETS2, GABPA, SPI1, ETV5, ETV3	286	28	18559	23.1756	1.5543e-07	5.18099e-08	3.3736e-07
GOTERM_MF_DIRECT	GO:0042802~identical protein binding	40	13.986	2.67625e-10	CAV1, XIAP, VIM, PPARG, TLR3, NFKB1, PTEN, BTK, BCL2, FAS, TCF4, EGFR, MAT2A, HTT, CREB1, FMR1, SMAD4, ESR1, BIRC5, RB1, STAT1, SIRT1, WAS, ADIPOQ, STAT3, RAD51, STAT2, ATF6, IFIT3, VWF, UHRF1, MAD2L1, ATF3, ETS1, JUN, BAX, LCK, PCNA, IRF3, APAF1	283	749	16881	3.18559	1.488e-07	8.75292e-09	3.91141e-07
GOTERM_BP_DIRECT	GO:0008630~intrinsic apoptotic signaling pathway in response to DNA damage	12	4.1958	2.8129e-10	E2F1, MSH6, MCL1, BAX, BCL2, PML, MLH1, SIRT1, BRCA1, BCL2L11, ATM, HIC1	286	47	16792	14.9906	7.95487e-07	5.30325e-08	5.0318e-07
KEGG_PATHWAY	hsa05210:Colorectal cancer	16	5.59441	2.96571e-10	MSH6, MSH2, TGFBR2, SMAD4, MLH1, BIRC5, SMAD2, TCF7L2, CTNNB1, FOS, JUN, BAX, GSK3B, BCL2, PIK3CA, APC	211	62	6879	8.41339	5.36794e-08	4.12919e-09	3.65639e-07
KEGG_PATHWAY	hsa04380:Osteoclast differentiation	22	7.69231	3.03628e-10	NCF2, CSF1, CREB1, SOCS1, MITF, PPARG, TGFBR2, SPI1, NFKB1, STAT1, BTK, STAT2, IFNAR1, IRF9, FOS, CTSK, CYBB, FCGR1A, JUN, JUND, LCK, PIK3CA	211	131	6879	5.47513	5.49566e-08	3.92547e-09	3.74339e-07
GOTERM_BP_DIRECT	GO:0016032~viral process	25	8.74126	3.12413e-10	PSMB10, USP7, CFLAR, TAF1, MSH6, KAT2B, CREB1, HCK, CREBBP, RBL1, VIM, HLA-A, RB1, SIRT1, STAT3, PSMB9, CBX5, EP300, SP1, BAX, LCK, CCNA2, DLG1, HLA-DRA, ERCC2	286	299	16792	4.90914	8.83503e-07	5.52189e-08	5.58854e-07
GOTERM_CC_DIRECT	GO:0005737~cytoplasm	132	46.1538	3.17507e-10	UTRN, EDN1, TLR3, FOXO1, TLR4, PTTG1, FOXO3, CBX7, CD2AP, CTNNB1, BTK, FAS, DNAJC3, CCNA2, ASPM, TWIST2, EGFR, NCF2, RBL2, YY1, SOCS1, FMR1, HNRNPA2B1, CD40, EP300, MNDA, ADAMTS1, PRDM1, MCL1, SOX7, LRIG2, RRM2B, CCL5, ATF2, LIF, ELK4, RUNX2, RUNX3, SREBF1, CFLAR, EPAS1, HTT, CREBBP, SMAD4, BRIP1, SMAD2, WRN, FOXP3, ATM, BRCA1, PSMB9, HDAC4, ETS1, PLK1, ETS2, PCNA, FABP4, TMPO, RBPJ, ENG, KLF4, E…	286	5222	18224	1.6107	1.20335e-07	2.00558e-08	4.39383e-07
GOTERM_BP_DIRECT	GO:0051726~regulation of cell cycle	17	5.94406	3.27061e-10	RBL2, FOXM1, RBL1, RB1, MYBL2, BIRC2, PTEN, STAT3, ATM, CDC25A, CCNB1, CCNE1, EP300, PLK1, JUN, JUND, IRF1	286	124	16792	8.0494	9.24928e-07	5.44076e-08	5.85057e-07
GOTERM_BP_DIRECT	GO:0051607~defense response to virus	19	6.64336	4.17898e-10	CD8A, PML, TLR3, CD40, IFI16, STAT1, TRIM22, CXCL10, STAT2, IFNAR1, IFIT3, IRF9, PLSCR1, CD86, ITGAX, BCL2, IRF1, IRF3, DNAJC3	286	165	16792	6.76092	1.18181e-06	6.56564e-08	7.47549e-07
UP_SEQ_FEATURE	domain:Ig-like C1-type	10	3.4965	4.3746e-10	HLA-DQB1, HLA-DRB1, HLA-A, HLA-DRB5, HLA-DPB1, HLA-DMB, HLA-DOA, HLA-DMA, HLA-DOB, HLA-DRA	286	32	20063	21.922	5.08328e-07	7.26183e-08	7.04395e-07
KEGG_PATHWAY	hsa05330:Allograft rejection	13	4.54545	4.53339e-10	HLA-DQB1, HLA-DRB1, HLA-A, CD40, HLA-DMB, HLA-DMA, CD86, HLA-DRB5, HLA-DPB1, FAS, HLA-DOA, HLA-DOB, HLA-DRA	211	37	6879	11.4547	8.20544e-08	5.47029e-09	5.58916e-07
KEGG_PATHWAY	hsa04145:Phagosome	23	8.04196	6.57176e-10	HLA-DQB1, MSR1, HLA-DRB1, NCF2, HLA-A, ITGA2, TLR4, ITGB2, CTSS, HLA-DMB, HLA-DMA, ITGAM, CD36, ITGA5, ITGAV, FCGR1A, TAP2, TAP1, HLA-DRB5, HLA-DPB1, HLA-DOA, HLA-DOB, HLA-DRA	211	150	6879	4.99896	1.18949e-07	7.4343e-09	8.10224e-07
KEGG_PATHWAY	hsa04612:Antigen processing and presentation	17	5.94406	6.90868e-10	CIITA, HLA-DQB1, CD8A, HLA-DRB1, CREB1, HLA-A, CTSS, NFYA, HLA-DMB, HLA-DMA, TAP2, TAP1, HLA-DRB5, HLA-DPB1, HLA-DOA, HLA-DOB, HLA-DRA	211	76	6879	7.29253	1.25047e-07	7.35571e-09	8.51763e-07
UP_SEQ_FEATURE	region of interest:Connecting peptide	10	3.4965	7.9795e-10	HLA-DQB1, HLA-DRB1, HLA-A, HLA-DPB1, HLA-DMB, HLA-DOA, HLA-DMA, HLA-DOB, PLAU, HLA-DRA	286	34	20063	20.6325	9.27217e-07	1.15902e-07	1.28485e-06
GOTERM_MF_DIRECT	GO:0003705~transcription factor activity, RNA polymerase II distal enhancer sequence-specific binding	13	4.54545	8.24803e-10	CEBPB, CREB1, SPI1, SOX7, FOXP3, SNAI2, ATF1, USF2, ATF2, JUN, FOXF2, IRF8, FOXC1	283	66	16881	11.7493	4.58591e-07	2.54773e-08	1.20547e-06
KEGG_PATHWAY	hsa05416:Viral myocarditis	15	5.24476	9.56812e-10	HLA-DQB1, ICAM1, CAV1, HLA-DRB1, HLA-A, ITGB2, CD40, HLA-DMB, HLA-DMA, CD86, HLA-DRB5, HLA-DPB1, HLA-DOA, HLA-DOB, HLA-DRA	211	57	6879	8.57945	1.73183e-07	9.62128e-09	1.17964e-06
GOTERM_CC_DIRECT	GO:0009897~external side of plasma membrane	20	6.99301	1.10713e-09	ICAM1, CD8A, HLA-DRB1, CCR1, TGFBR2, ITGA2, TLR4, CD40, ABCA1, CXCL12, CDH5, CXCL10, CD86, CD36, ITGAX, ITGA5, ITGAV, HLA-DRB5, FAS, ENG	286	213	18224	5.98312	4.19602e-07	5.99432e-08	1.53211e-06
KEGG_PATHWAY	hsa05332:Graft-versus-host disease	12	4.1958	1.77481e-09	HLA-DQB1, CD86, HLA-DRB1, HLA-A, HLA-DRB5, FAS, HLA-DPB1, HLA-DMB, HLA-DOA, HLA-DMA, HLA-DOB, HLA-DRA	211	33	6879	11.8552	3.2124e-07	1.69074e-08	2.18814e-06
GOTERM_CC_DIRECT	GO:0009986~cell surface	31	10.8392	2.11593e-09	HLA-DRB1, TLR3, ITGB2, TLR4, HLA-DMA, CDH5, ITGAM, SRPX, ITGAX, ITGAV, FAS, HLA-DPB1, EGFR, CIITA, ICAM1, ADAM10, HLA-A, ITGA2, CD40, ADIPOQ, CD86, TNFRSF10B, CD36, PSEN1, ITGA5, BACE1, NOTCH4, ADAM17, ENG, PLAU, HLA-DRA	286	542	18224	3.64452	8.01938e-07	1.00242e-07	2.92814e-06
GOTERM_MF_DIRECT	GO:0000977~RNA polymerase II regulatory region sequence-specific DNA binding	20	6.99301	2.14948e-09	EGR1, KAT2B, CEBPB, LMO2, SMAD4, NFKB1, RORA, ATF1, ATF2, ATF6, ATF3, SP1, LYL1, SP3, GATA3, FOXF2, FOXC1, ETV5, RUNX3, ETV3	283	208	16881	5.73559	1.19511e-06	6.29006e-08	3.14152e-06
UP_KEYWORDS	Biological rhythms	15	5.24476	2.14957e-09	KAT2B, CREB1, PPARG, EZH2, CREBBP, PML, RORA, NFYA, SIRT1, EP300, NCOA2, SP1, GSK3B, TOP2A, TWIST1	286	125	20581	8.63538	6.14775e-07	3.61633e-08	2.85153e-06
GOTERM_BP_DIRECT	GO:0006974~cellular response to DNA damage stimulus	20	6.99301	2.79604e-09	TAF1, XIAP, YY1, FMR1, FOXO1, CHEK1, WRN, SIRT1, ATM, BRCA1, RAD51, ATF2, PSEN1, IRF7, BCL2, MNDA, IRF3, TOP2A, BARD1, APC	286	208	16792	5.64551	7.90717e-06	4.16168e-07	5.00164e-06
GOTERM_BP_DIRECT	GO:0007568~aging	18	6.29371	3.13208e-09	CIITA, SREBF1, CREB1, TGFBR2, ITGB2, WRN, AURKB, FOXO3, PTEN, STAT3, FOS, TYMS, CD86, SERPINF1, JUN, JUND, APAF1, ERCC2	286	165	16792	6.40509	8.85748e-06	4.42876e-07	5.60277e-06
GOTERM_BP_DIRECT	GO:0043066~negative regulation of apoptotic process	29	10.1399	4.27747e-09	XIAP, MCL1, FOXO1, NFKB1, AURKA, PTEN, SPRY2, BCL2, FAS, DNAJC3, TWIST2, TWIST1, EGFR, CFLAR, CDK1, EGR3, HCK, BIRC5, SIRT1, BIRC2, STAT3, IFIT3, RPS6KA3, MAD2L1, PSEN1, CCND2, PLK1, GSK3B, BARD1	286	455	16792	3.74217	1.20966e-05	5.76033e-07	7.65168e-06
KEGG_PATHWAY	hsa05145:Toxoplasmosis	19	6.64336	4.2861e-09	CIITA, HLA-DQB1, XIAP, HLA-DRB1, SOCS1, NFKB1, TLR4, CD40, HLA-DMB, STAT1, BIRC2, HLA-DMA, STAT3, BCL2, HLA-DRB5, HLA-DPB1, HLA-DOA, HLA-DOB, HLA-DRA	211	110	6879	5.63124	7.75784e-07	3.87892e-08	5.28428e-06
UP_KEYWORDS	DNA damage	23	8.04196	4.6272e-09	USP7, MSH6, MSH2, FOXM1, YY1, FMR1, BRIP1, MLH1, INO80, CHEK1, PTTG1, WRN, RRM2B, BRCA1, ATM, RAD51, ATF2, UHRF1, XPC, MDC1, PCNA, BARD1, ERCC2	286	352	20581	4.70203	1.32338e-06	7.3521e-08	6.13825e-06
GOTERM_BP_DIRECT	GO:0008284~positive regulation of cell proliferation	29	10.1399	7.2398e-09	CSF1, FOXM1, EDN1, PTEN, CXCL10, LIF, BCL2, ITGAV, RUNX2, DLG1, EGFR, TAF1, FLT1, ADAM10, HCK, TGFBR2, BIRC5, IGF2, SIRT1, STAT3, CDC25B, HDAC4, CD86, ATF3, TNFSF13B, CCND2, ETS1, ADAM17, ID4	286	466	16792	3.65383	2.04739e-05	9.30642e-07	1.29508e-05
INTERPRO	IPR004827:Basic-leucine zipper domain	11	3.84615	8.21575e-09	MAF, ATF6, FOS, ATF3, CEBPB, MAFB, JUN, CREB1, JUND, ATF1, ATF2	286	54	18559	13.2187	5.70171e-06	1.42543e-06	1.23756e-05
UP_KEYWORDS	Apoptosis	28	9.79021	8.35547e-09	E2F1, XIAP, MCL1, PML, FOXO1, NFKB1, NR3C1, FOXO3, TNFSF12, PTEN, BTK, BCL2, FAS, XAF1, SGPL1, CFLAR, CDK1, HTT, TGFBR2, BIRC5, IFI16, BIRC2, SIRT1, BCL2L11, TNFRSF10B, PSEN1, BAX, APAF1	286	536	20581	3.75918	2.38966e-06	1.25772e-07	1.1084e-05
KEGG_PATHWAY	hsa04514:Cell adhesion molecules (CAMs)	21	7.34266	8.46131e-09	HLA-DQB1, ICAM1, CD8A, HLA-DRB1, ICAM2, HLA-A, ITGB2, CD40, HLA-DMB, HLA-DMA, ITGAM, CDH5, CD86, ITGAV, HLA-DRB5, VCAN, HLA-DPB1, HLA-DOA, CD6, HLA-DOB, HLA-DRA	211	142	6879	4.82141	1.5315e-06	7.29285e-08	1.04319e-05
GOTERM_BP_DIRECT	GO:0060337~type I interferon signaling pathway	12	4.1958	9.2994e-09	EGR1, IFIT3, IRF9, IRF7, IRF8, HLA-A, IRF1, IRF3, XAF1, STAT1, STAT2, IFNAR1	286	64	16792	11.0087	2.62984e-05	1.14342e-06	1.66351e-05
SMART	SM00413:ETS	10	3.4965	9.69231e-09	ERG, ELF1, FLI1, ELK4, ETS1, ETS2, GABPA, SPI1, ETV5, ETV3	240	28	10057	14.9658	1.84154e-06	1.84154e-06	1.20462e-05
KEGG_PATHWAY	hsa04672:Intestinal immune network for IgA production	13	4.54545	9.76656e-09	HLA-DQB1, HLA-DRB1, CD40, HLA-DMB, CXCL12, HLA-DMA, CD86, TNFSF13B, HLA-DRB5, HLA-DPB1, HLA-DOA, HLA-DOB, HLA-DRA	211	47	6879	9.01755	1.76775e-06	8.03522e-08	1.20411e-05
GOTERM_MF_DIRECT	GO:0008013~beta-catenin binding	13	4.54545	1.09457e-08	ESR1, FOXO1, FOXO3, RORA, TCF7L2, CD2AP, CDH5, CHD8, EP300, PSEN1, GSK3B, KLF4, APC	283	82	16881	9.45674	6.0858e-06	3.04291e-07	1.59974e-05
GOTERM_MF_DIRECT	GO:0008022~protein C-terminus binding	18	6.29371	1.10113e-08	CIITA, USP7, NCF2, MSH2, VIM, SIRT1, CD2AP, RAD51, CTNNB1, EP300, SP1, ATP2A2, MDC1, LCK, TCF4, TOP2A, ERCC2, DLG1	283	182	16881	5.89947	6.12229e-06	2.91538e-07	1.60934e-05
GOTERM_MF_DIRECT	GO:0035035~histone acetyltransferase binding	9	3.14685	1.27757e-08	EGR1, CEBPB, SP1, EPAS1, MTF1, ETS1, CREB1, PCNA, FOXP3	283	28	16881	19.1733	7.10325e-06	3.22876e-07	1.8672e-05
GOTERM_BP_DIRECT	GO:0008283~cell proliferation	25	8.74126	1.72431e-08	EGFR, CDK1, ERG, CSF1, E2F8, SMAD4, ITGA2, ZEB1, AURKB, IFI16, TCF7L2, PTEN, CDC25A, STAT3, TYMS, KIF2C, UHRF1, TNFSF13B, SERPINF1, PLK1, BCL2, PCNA, TCF19, FOXC1, ERCC2	286	366	16792	4.01047	4.87622e-05	2.03181e-06	3.08449e-05
KEGG_PATHWAY	hsa04068:FoxO signaling pathway	20	6.99301	1.81989e-08	USP7, EGFR, RBL2, CREBBP, TGFBR2, SMAD4, FOXO1, SMAD2, FOXO3, SIRT1, PTEN, BCL2L11, STAT3, ATM, CCNB1, EP300, PLK1, CCND2, PIK3CA, KLF2	211	134	6879	4.86595	3.294e-06	1.43218e-07	2.24372e-05
GOTERM_MF_DIRECT	GO:0042803~protein homodimerization activity	36	12.5874	2.00393e-08	MCL1, CD8A, CSF1, E2F8, PML, NFKB1, CCL5, CBX5, TYMS, BCL2, TAP1, TCF4, TOP2A, TWIST1, MSH6, CEBPB, ADAM10, MSH2, FMR1, SMAD4, SMAD2, BIRC5, WRN, STAT1, FOXP3, ADIPOQ, USF2, VWF, MAD2L1, ATF3, SP1, JUN, BAX, IRF3, ENG, BARD1	283	730	16881	2.94165	1.11418e-05	4.84428e-07	2.92879e-05
INTERPRO	IPR011162:MHC classes I/II-like antigen recognition protein	10	3.4965	2.28625e-08	HLA-DQB1, HLA-DRB1, HLA-A, HLA-DRB5, HLA-DPB1, HLA-DMB, HLA-DOA, HLA-DMA, HLA-DOB, HLA-DRA	286	45	18559	14.4204	1.58664e-05	3.1733e-06	3.44383e-05
KEGG_PATHWAY	hsa05169:Epstein-Barr virus infection	19	6.64336	2.32765e-08	HLA-DQB1, USP7, ICAM1, HLA-DRB1, VIM, HLA-A, NFKB1, RB1, CD40, STAT3, JUN, BCL2, PIK3CA, HLA-DRB5, IRF3, HLA-DPB1, RBPJ, CCNA2, HLA-DRA	211	122	6879	5.07734	4.21304e-06	1.75544e-07	2.86973e-05
GOTERM_BP_DIRECT	GO:0071260~cellular response to mechanical stimulus	12	4.1958	2.88241e-08	EGFR, HDAC4, TNFRSF10B, IRF1, TLR3, ITGA2, CHEK1, NFKB1, TLR4, FAS, CD40, ENG	286	71	16792	9.92337	8.15112e-05	3.26058e-06	5.15615e-05
UP_KEYWORDS	DNA repair	20	6.99301	2.99176e-08	USP7, MSH6, MSH2, FOXM1, YY1, BRIP1, MLH1, INO80, CHEK1, PTTG1, WRN, RRM2B, BRCA1, RAD51, UHRF1, XPC, MDC1, PCNA, BARD1, ERCC2	286	293	20581	4.91205	8.55641e-06	4.27822e-07	3.96875e-05
UP_SEQ_FEATURE	region of interest:Beta-2	6	2.0979	3.02057e-08	HLA-DQB1, HLA-DRB1, HLA-DRB5, HLA-DPB1, HLA-DMB, HLA-DOB	286	8	20063	52.6128	3.50985e-05	3.89989e-06	4.86371e-05
UP_SEQ_FEATURE	region of interest:Beta-1	6	2.0979	3.02057e-08	HLA-DQB1, HLA-DRB1, HLA-DRB5, HLA-DPB1, HLA-DMB, HLA-DOB	286	8	20063	52.6128	3.50985e-05	3.89989e-06	4.86371e-05
KEGG_PATHWAY	hsa04940:Type I diabetes mellitus	12	4.1958	3.08216e-08	HLA-DQB1, CD86, HLA-DRB1, HLA-A, HLA-DRB5, FAS, HLA-DPB1, HLA-DMB, HLA-DOA, HLA-DMA, HLA-DOB, HLA-DRA	211	42	6879	9.31483	5.5787e-06	2.23149e-07	3.79996e-05
KEGG_PATHWAY	hsa05320:Autoimmune thyroid disease	13	4.54545	3.37147e-08	HLA-DQB1, HLA-DRB1, HLA-A, CD40, HLA-DMB, HLA-DMA, CD86, HLA-DRB5, HLA-DPB1, FAS, HLA-DOA, HLA-DOB, HLA-DRA	211	52	6879	8.15047	6.10235e-06	2.34706e-07	4.15665e-05
GOTERM_MF_DIRECT	GO:0001078~transcriptional repressor activity, RNA polymerase II core promoter proximal region sequence-specific binding	14	4.8951	4.17439e-08	YY1, E2F8, CREBBP, SPI1, FOXO1, CTCF, IFI16, SNAI2, ATF3, GATA3, ETS2, SP3, IRF3, PRDM1	283	111	16881	7.52345	2.32094e-05	9.67067e-07	6.10098e-05
GOTERM_BP_DIRECT	GO:0034644~cellular response to UV	10	3.4965	4.34054e-08	TAF1, EP300, BAX, YY1, FMR1, CREBBP, PCNA, INO80, AURKB, CDC25A	286	44	16792	13.3439	0.000122743	4.72116e-06	7.7645e-05
GOTERM_BP_DIRECT	GO:0007623~circadian rhythm	12	4.1958	5.1923e-08	EGFR, SREBF1, TYMS, EGR3, EP300, JUN, CREB1, GSK3B, JUND, ID4, FAS, ADIPOQ	286	75	16792	9.39413	0.000146828	5.43844e-06	9.28816e-05
KEGG_PATHWAY	hsa05150:Staphylococcus aureus infection	13	4.54545	5.30963e-08	HLA-DQB1, ICAM1, HLA-DRB1, ITGB2, HLA-DMB, HLA-DMA, ITGAM, FCGR1A, HLA-DRB5, HLA-DPB1, HLA-DOA, HLA-DOB, HLA-DRA	211	54	6879	7.8486	9.61039e-06	3.55942e-07	6.54618e-05
INTERPRO	IPR000353:MHC class II, beta chain, N-terminal	7	2.44755	5.54406e-08	HLA-DQB1, HLA-DRB1, HLA-A, HLA-DRB5, HLA-DPB1, HLA-DMB, HLA-DOB	286	15	18559	30.2828	3.84751e-05	6.41261e-06	8.35115e-05
GOTERM_BP_DIRECT	GO:0000083~regulation of transcription involved in G1/S transition of mitotic cell cycle	8	2.7972	7.32218e-08	CCNE1, CDK1, CDC6, TYMS, E2F6, RRM2, PCNA, RB1	286	23	16792	20.422	0.00020705	7.39537e-06	0.000130981
GOTERM_BP_DIRECT	GO:0010629~negative regulation of gene expression	15	5.24476	8.76092e-08	TAF1, RBL2, YY1, CCR1, CREB1, RBL1, ESR1, NFKB1, SMAD2, RB1, SIRT1, CCNB1, SERPINF1, ENG, KLF4	286	137	16792	6.42846	0.000247728	8.54337e-06	0.000156718
GOTERM_MF_DIRECT	GO:0032395~MHC class II receptor activity	7	2.44755	9.08897e-08	HLA-DQB1, HLA-DRB1, HLA-DPB1, HLA-DOA, HLA-DMA, HLA-DOB, HLA-DRA	283	15	16881	27.8367	5.05334e-05	2.02139e-06	0.000132838
KEGG_PATHWAY	hsa04668:TNF signaling pathway	17	5.94406	1.19668e-07	ICAM1, CFLAR, CEBPB, CSF1, CREB1, EDN1, NFKB1, JAG1, CCL5, BIRC2, CXCL10, ATF2, LIF, FOS, JUN, PIK3CA, FAS	211	107	6879	5.17974	2.16596e-05	7.73566e-07	0.000147537
KEGG_PATHWAY	hsa05206:MicroRNAs in cancer	28	9.79021	1.2923e-07	E2F1, MCL1, VIM, EZH2, NFKB1, ZEB2, ZEB1, PTEN, CCNE1, SPRY2, BCL2, APC, EGFR, SOCS1, CREBBP, SIRT1, CDC25A, BRCA1, ATM, BCL2L11, STAT3, CDC25B, EP300, CCND2, ITGA5, NOTCH4, DNMT1, PLAU	211	286	6879	3.19179	2.33903e-05	8.06571e-07	0.000159326
KEGG_PATHWAY	hsa05310:Asthma	10	3.4965	1.59073e-07	HLA-DQB1, HLA-DRB1, HLA-DRB5, CD40, HLA-DPB1, HLA-DMB, HLA-DOA, HLA-DMA, HLA-DOB, HLA-DRA	211	30	6879	10.8673	2.87917e-05	9.59738e-07	0.000196119
GOTERM_MF_DIRECT	GO:0001102~RNA polymerase II activating transcription factor binding	9	3.14685	1.73898e-07	EGR2, EP300, LMO2, JUN, CREB1, CREBBP, RB1, CTNNB1, ATF2	283	38	16881	14.1277	9.66824e-05	3.71873e-06	0.000254155
UP_KEYWORDS	Acetylation	83	29.021	1.8666e-07	E2F1, F13A1, MLH1, FOXO1, INO80, CTCF, ZEB2, NFKB1, DEK, PTTG1, FOXO3, PTEN, BTK, CTNNB1, KIF2C, SPRY1, TOP2A, CCNA2, CDK1, SGPL1, FMR1, HNRNPA2B1, RB1, IFI16, MCM5, RAD51, UHRF1, MAD2L1, EP300, NCOA2, MTF1, GTF2I, JUN, BACE1, USP7, PSMB10, CAV1, VIM, PML, NR3C1, NR2C2, HIC1, ATF2, MDC1, CEBPZ, APC, ETV3, MSH6, TAF1, CEBPB, MAT2A, MSH2, HTT, NF1, CREBBP, SMAD4, BRIP1, BIRC5, SMAD2, WRN, STAT1, FO…	286	3424	20581	1.74439	5.33834e-05	2.54213e-06	0.000247616
UP_KEYWORDS	Polymorphism	209	73.0769	2.2027e-07	EDN1, FST, UTRN, AURKA, RORA, AURKB, CD2AP, BTK, CTNNB1, ERAP1, PIK3CA, FAS, CCNA2, TWIST1, SGPL1, PLD1, NCF2, YY1, CD40, UHRF1, CD36, SERPINF1, ATP2C1, KRT15, JUN, BACE1, ADAMTS1, PRDM1, HLA-DRA, HLA-DRB1, ASAP2, UBA7, CHEK1, MYBL2, HLA-DRB5, HLA-DPB1, HLA-DOA, TCF4, HLA-DOB, SLC31A1, KLF6, TGFBR2, CREBBP, SMAD4, SMAD2, ATM, NOTCH4, TCF19, KLF2, RBPJ, ENG, KLF4, PLAU, ELF1, MSR1, EZH2, PPARG, MI…	286	12043	20581	1.24886	6.29951e-05	2.8635e-06	0.0002922
GOTERM_BP_DIRECT	GO:0050852~T cell receptor signaling pathway	15	5.24476	2.30496e-07	HLA-DQB1, PSMB10, HLA-DRB1, NFKB1, FOXP3, PTEN, WAS, PSMB9, PSEN1, GATA3, LCK, PIK3CA, HLA-DRB5, HLA-DPB1, HLA-DRA	286	148	16792	5.95067	0.00065163	2.17278e-05	0.000412318
SMART	SM00338:BRLZ	11	3.84615	2.58634e-07	MAF, ATF6, FOS, ATF3, CEBPB, MAFB, JUN, CREB1, JUND, ATF1, ATF2	240	51	10057	9.03815	4.91392e-05	2.45699e-05	0.000321446
INTERPRO	IPR003006:Immunoglobulin/major histocompatibility complex, conserved site	10	3.4965	3.11827e-07	HLA-DQB1, HLA-DRB1, HLA-A, HLA-DRB5, HLA-DPB1, HLA-DMB, HLA-DOA, HLA-DMA, HLA-DOB, HLA-DRA	286	60	18559	10.8153	0.000216385	3.0915e-05	0.000469712
KEGG_PATHWAY	hsa05215:Prostate cancer	15	5.24476	3.46218e-07	E2F1, EGFR, CCNE1, EP300, CREB1, BCL2, GSK3B, CREBBP, PIK3CA, FOXO1, NFKB1, RB1, TCF7L2, PTEN, CTNNB1	211	88	6879	5.55714	6.26635e-05	2.02147e-06	0.000426847
GOTERM_BP_DIRECT	GO:0045444~fat cell differentiation	11	3.84615	4.10112e-07	SREBF1, EGR2, EP300, GSK3B, SOCS1, FOXO1, ERAP1, ID4, TCF7L2, KLF4, ATF2	286	73	16792	8.84721	0.00115912	3.74121e-05	0.000733619
GOTERM_BP_DIRECT	GO:0006915~apoptotic process	29	10.1399	4.40082e-07	XIAP, PML, FOXO1, NFKB1, ITGB2, NR3C1, TNFSF12, PTEN, BCL2, FAS, XAF1, ERCC2, CFLAR, CDK1, HTT, TGFBR2, BIRC5, RB1, STAT1, BRCA1, BCL2L11, PLSCR1, RPS6KA3, TNFRSF10B, EP300, BAX, IRF1, IRF3, APAF1	286	567	16792	3.00297	0.00124378	3.88915e-05	0.00078723
GOTERM_BP_DIRECT	GO:0019886~antigen processing and presentation of exogenous peptide antigen via MHC class II	12	4.1958	4.41434e-07	HLA-DQB1, KIF2C, HLA-DRB1, HLA-DRB5, CTSS, HLA-DPB1, RACGAP1, HLA-DMB, HLA-DOA, HLA-DMA, HLA-DOB, HLA-DRA	286	92	16792	7.65825	0.0012476	3.78288e-05	0.000789648
UP_SEQ_FEATURE	sequence variant	217	75.8741	4.58832e-07	FST, EDN1, UTRN, AURKA, RORA, PTTG1, AURKB, CD2AP, BTK, CTNNB1, ERAP1, PIK3CA, FAS, CCNA2, TWIST1, SGPL1, PLD1, NCF2, CD40, UHRF1, CD36, SERPINF1, ATP2C1, KRT15, JUN, BACE1, ADAMTS1, PRDM1, HLA-DRA, HLA-DRB1, ASAP2, UBA7, CHEK1, MYBL2, HLA-DRB5, HLA-DPB1, HLA-DOA, TCF4, HLA-DOB, SLC31A1, TGFBR2, CREBBP, SMAD4, SMAD2, ATM, ATP2A2, NOTCH4, TCF19, KLF2, RBPJ, ENG, KLF4, PLAU, ELF1, MSR1, EZH2, PPARG…	286	12443	20063	1.22339	0.00053302	5.33148e-05	0.000738805
GOTERM_CC_DIRECT	GO:0005829~cytosol	87	30.4196	5.05628e-07	MSR1, IL18, PPARG, FOXO1, AURKA, NFKB1, AURKB, FOXO3, PTTG1, PTEN, BTK, CTNNB1, SPRY2, KIF2C, FOS, CCNE1, SPRY1, PIK3CA, ERAP1, FAS, DNAJC3, DLG1, CDK1, CDC6, NCF2, SOCS1, IFI16, WAS, BCL2L11, MAD2L1, CCND2, JUN, RRM2, LCK, USP7, PSMB10, MCL1, XIAP, VIM, UBA7, PML, CHEK1, TYMS, BCL2, XAF1, APC, SREBF1, TXNIP, CFLAR, MAT2A, EPAS1, HTT, HCK, NF1, TGFBR2, SMAD4, BIRC5, SMAD2, STAT1, ETF1, RACGAP1, B…	286	3315	18224	1.6723	0.000191615	2.12924e-05	0.000699715
GOTERM_BP_DIRECT	GO:0070373~negative regulation of ERK1 and ERK2 cascade	10	3.4965	5.29641e-07	LIF, SPRY2, SPRY1, ATF3, SMAD4, TLR4, PTEN, ADIPOQ, KLF4, DLG1	286	58	16792	10.123	0.00149671	4.40527e-05	0.000947436
UP_KEYWORDS	Cell division	21	7.34266	5.35686e-07	CDC6, CDK1, INO80, BIRC5, AURKA, NR3C1, PTTG1, AURKB, RACGAP1, CD2AP, CDC25A, MCM5, CDC25B, CCNB1, CCNE1, KIF2C, MAD2L1, PLK1, CCND2, CCNA2, ASPM	286	388	20581	3.89483	0.000153194	6.66111e-06	0.000710617
GOTERM_BP_DIRECT	GO:0043525~positive regulation of neuron apoptotic process	9	3.14685	5.4063e-07	HDAC4, JUN, BAX, NF1, FOXO3, BCL2L11, ATM, CTNNB1, ATF2	286	43	16792	12.2888	0.00152774	4.3682e-05	0.000967093
GOTERM_BP_DIRECT	GO:0007219~Notch signaling pathway	13	4.54545	5.90604e-07	ADAM10, KAT2B, FOXA1, TGFBR2, CREBBP, JAG1, SNAI2, EP300, PSEN1, NOTCH4, ADAM17, FOXC1, RBPJ	286	115	16792	6.63715	0.00166883	4.63941e-05	0.00105649
GOTERM_BP_DIRECT	GO:0071456~cellular response to hypoxia	12	4.1958	6.82052e-07	CCNB1, E2F1, ICAM1, EPAS1, BCL2, EDN1, RORA, FOXO3, PTEN, CCNA2, SIRT1, TWIST1	286	96	16792	7.33916	0.00192699	5.21296e-05	0.00122007
SMART	SM00921:SM00921	7	2.44755	7.07653e-07	HLA-DQB1, HLA-DRB1, HLA-A, HLA-DRB5, HLA-DPB1, HLA-DMB, HLA-DOB	240	15	10057	19.5553	0.000134445	4.48171e-05	0.000879513
GOTERM_BP_DIRECT	GO:0001701~in utero embryonic development	16	5.59441	7.28345e-07	ADAM10, MSH2, GABPA, TGFBR2, EDN1, SMAD4, SMAD2, BCL2L11, CTNNB1, CCNB1, CHD8, GATA3, FOXC1, KLF2, TWIST1, ERCC2	286	187	16792	5.0236	0.00205764	5.42027e-05	0.00130288
GOTERM_BP_DIRECT	GO:0042981~regulation of apoptotic process	17	5.94406	7.49738e-07	EGR1, CFLAR, MCL1, CREBBP, MITF, ESR1, BIRC5, WRN, STAT1, BIRC2, ATM, BRCA1, TNFRSF10B, ETS1, BAX, FAS, APAF1	286	213	16792	4.68604	0.00211801	5.43642e-05	0.00134115
UP_KEYWORDS	Mitosis	17	5.94406	8.42048e-07	CDC6, CDK1, INO80, BIRC5, AURKA, NR3C1, PTTG1, AURKB, CD2AP, CDC25A, CDC25B, CCNB1, KIF2C, MAD2L1, PLK1, CCNA2, ASPM	286	262	20581	4.66926	0.000240797	1.00344e-05	0.00111702
GOTERM_MF_DIRECT	GO:0019899~enzyme binding	21	7.34266	8.698e-07	EGFR, CAV1, MSH2, CREB1, PPARG, ESR1, BIRC5, CD40, STAT1, SIRT1, PTEN, BRCA1, CTNNB1, PLSCR1, ATP2A2, JUN, BACE1, JUND, PCNA, MAT2B, TOP2A	283	333	16881	3.76172	0.000483492	1.79113e-05	0.00127123
GOTERM_MF_DIRECT	GO:0000975~regulatory region DNA binding	6	2.0979	9.03501e-07	IRF9, IRF7, IRF8, IRF1, NFKB1, IRF3	283	12	16881	29.8251	0.00050222	1.79408e-05	0.00132048
GOTERM_CC_DIRECT	GO:0045121~membrane raft	16	5.59441	9.09042e-07	EGFR, ICAM1, CFLAR, CAV1, TGFBR2, ABCA1, BIRC2, BTK, PLSCR1, CD36, PSEN1, BACE1, LCK, ADAM17, FAS, DLG1	286	206	18224	4.94915	0.000344468	3.44521e-05	0.00125798
INTERPRO	IPR003597:Immunoglobulin C1-set	10	3.4965	9.33745e-07	HLA-DQB1, HLA-DRB1, HLA-A, HLA-DRB5, HLA-DPB1, HLA-DMB, HLA-DOA, HLA-DMA, HLA-DOB, HLA-DRA	286	68	18559	9.54288	0.00064781	8.09991e-05	0.00140651
GOTERM_BP_DIRECT	GO:0043065~positive regulation of apoptotic process	20	6.99301	9.44377e-07	TXNIP, CREB1, NF1, TLR3, FOXO1, FOXO3, SIRT1, BCL2L11, ATM, CTNNB1, ATF6, NUPR1, PSEN1, BAX, MNDA, FAS, APAF1, TOP2A, BARD1, APC	286	300	16792	3.91422	0.00266714	6.67652e-05	0.00168932
GOTERM_BP_DIRECT	GO:0006977~DNA damage response, signal transduction by p53 class mediator resulting in cell cycle arrest	10	3.4965	9.50879e-07	CCNB1, E2F1, CDK1, EP300, RBL2, BAX, PCNA, PML, AURKA, ATM	286	62	16792	9.46988	0.00268548	6.55853e-05	0.00170095
GOTERM_BP_DIRECT	GO:0097192~extrinsic apoptotic signaling pathway in absence of ligand	8	2.7972	1.36926e-06	MCL1, ITGAV, BAX, BCL2, GSK3B, FAS, FOXO3, BCL2L11	286	34	16792	13.8149	0.00386477	9.21924e-05	0.00244934
GOTERM_BP_DIRECT	GO:0001525~angiogenesis	17	5.94406	1.37569e-06	CAV1, FLT1, EPAS1, IL18, RORA, JAG1, TNFSF12, PTEN, MMP2, SIRT1, MEOX2, ITGA5, ITGAV, JUN, PIK3CA, ERAP1, RBPJ	286	223	16792	4.4759	0.0038829	9.04716e-05	0.00246085
GOTERM_MF_DIRECT	GO:0043425~bHLH transcription factor binding	7	2.44755	1.63797e-06	SP1, LMO2, TCF4, RUNX2, SIRT1, USF2, TWIST1	283	23	16881	18.1544	0.000910299	3.14034e-05	0.00239391
GOTERM_MF_DIRECT	GO:0000982~transcription factor activity, RNA polymerase II core promoter proximal region sequence-specific binding	7	2.44755	1.63797e-06	FOS, ATF3, SP1, ETS1, JUN, IRF7, RBPJ	283	23	16881	18.1544	0.000910299	3.14034e-05	0.00239391
KEGG_PATHWAY	hsa04064:NF-kappa B signaling pathway	14	4.8951	1.92338e-06	ICAM1, CFLAR, XIAP, TLR4, NFKB1, CD40, BIRC2, CXCL12, ATM, BTK, TNFSF13B, BCL2, LCK, PLAU	211	87	6879	5.24628	0.000348071	1.08791e-05	0.00237128
GOTERM_BP_DIRECT	GO:0010628~positive regulation of gene expression	18	6.29371	2.56769e-06	E2F1, CDK1, CAV1, CSF1, VIM, MITF, TLR3, CTCF, TLR4, STAT3, BRCA1, SPRY2, PLSCR1, DNMT1, PRDM1, ENG, KLF4, TWIST1	286	262	16792	4.03374	0.00723514	0.000165019	0.00459307
UP_KEYWORDS	Cytoplasm	102	35.6643	2.61878e-06	F13A1, UTRN, FOXO1, AURKA, PTTG1, AURKB, FOXO3, MMP2, CD2AP, CTNNB1, BTK, CCNA2, TWIST2, ASPM, PLD1, NCF2, FMR1, HNRNPA2B1, MAD2L1, EP300, MNDA, PRDM1, MCL1, ASAP2, CHEK1, SOX7, LRIG2, RRM2B, ATF2, RUNX3, HTT, CREBBP, SMAD4, SMAD2, FOXP3, BRCA1, PSMB9, HDAC4, PLK1, ETS1, FABP4, TMPO, RBPJ, PPARG, NFKB1, PTEN, KIF2C, FOS, SPRY2, SPRY1, TOP2A, EGR1, CDK1, CDC6, ESR1, IFI16, WAS, RAD51, XPC, CCND2, …	286	4816	20581	1.5241	0.000748693	2.99585e-05	0.00347392
GOTERM_BP_DIRECT	GO:0097190~apoptotic signaling pathway	10	3.4965	3.05493e-06	SGPL1, CAV1, BAX, TLR3, TLR4, APAF1, FAS, TNFSF12, CD40, BTK	286	71	16792	8.26948	0.00860214	0.000191967	0.00546462
INTERPRO	IPR017855:SMAD domain-like	6	2.0979	3.13536e-06	IRF9, IRF7, IRF8, SMAD4, SMAD2, IRF3	286	16	18559	24.3344	0.00217358	0.000241742	0.00472276
KEGG_PATHWAY	hsa04620:Toll-like receptor signaling pathway	15	5.24476	3.50016e-06	TLR3, NFKB1, TLR4, CD40, STAT1, CCL5, IFNAR1, CXCL10, FOS, CTSK, CD86, JUN, IRF7, PIK3CA, IRF3	211	106	6879	4.61348	0.000633329	1.91977e-05	0.00431522
GOTERM_BP_DIRECT	GO:0019882~antigen processing and presentation	9	3.14685	3.80564e-06	HLA-DQB1, HLA-DRB1, CD8A, HLA-A, HLA-DRB5, CTSS, HLA-DPB1, HLA-DMB, HLA-DRA	286	55	16792	9.60763	0.0107047	0.000233937	0.00680744
GOTERM_MF_DIRECT	GO:0023026~MHC class II protein complex binding	6	2.0979	4.71663e-06	HLA-DRB1, HLA-DMB, HLA-DOA, HLA-DMA, HLA-DOB, HLA-DRA	283	16	16881	22.3688	0.00261902	8.74113e-05	0.00689326
KEGG_PATHWAY	hsa04115:p53 signaling pathway	12	4.1958	4.73107e-06	CCNB1, CCNE1, CDK1, CCND2, RRM2, BAX, CHEK1, APAF1, FAS, RRM2B, PTEN, ATM	211	67	6879	5.83915	0.00085596	2.51858e-05	0.00583273
UP_SEQ_FEATURE	DNA-binding region:Tryptophan pentad repeat	5	1.74825	4.74968e-06	IRF9, IRF7, IRF8, IRF1, IRF3	286	9	20063	38.9724	0.00550393	0.000501614	0.00764763
GOTERM_BP_DIRECT	GO:0016925~protein sumoylation	12	4.1958	4.89826e-06	XPC, EGR2, MDC1, SP3, MITF, PCNA, PML, BIRC5, WRN, AURKB, TOP2A, BRCA1	286	117	16792	6.02188	0.0137568	0.000294687	0.0087618
UP_KEYWORDS	Antiviral defense	11	3.84615	4.96563e-06	IFIT3, IRF9, PLSCR1, IRF7, PML, IRF1, IRF3, DNAJC3, STAT1, TRIM22, STAT2	286	116	20581	6.82394	0.00141916	5.46205e-05	0.006587
GOTERM_MF_DIRECT	GO:0042605~peptide antigen binding	7	2.44755	5.6983e-06	HLA-DQB1, HLA-DRB1, TAP1, HLA-A, HLA-DRB5, HLA-DPB1, HLA-DRA	283	28	16881	14.9125	0.00316325	0.000102197	0.00832789
UP_SEQ_FEATURE	domain:Helix-loop-helix motif	11	3.84615	5.73373e-06	SREBF1, NCOA2, EPAS1, LYL1, MITF, ID4, TCF4, MSC, USF2, TWIST2, TWIST1	286	115	20063	6.71003	0.00664047	0.000555064	0.00923202
GOTERM_BP_DIRECT	GO:0045599~negative regulation of fat cell differentiation	8	2.7972	6.11401e-06	E2F1, GATA3, FOXO1, ID4, RORA, JAG1, ADIPOQ, SIRT1	286	42	16792	11.1835	0.0171419	0.000360153	0.0109364
INTERPRO	IPR019817:Interferon regulatory factor, conserved site	5	1.74825	6.45725e-06	IRF9, IRF7, IRF8, IRF1, IRF3	286	9	18559	36.0509	0.00447132	0.000448034	0.00972627
INTERPRO	IPR001346:Interferon regulatory factor DNA-binding domain	5	1.74825	6.45725e-06	IRF9, IRF7, IRF8, IRF1, IRF3	286	9	18559	36.0509	0.00447132	0.000448034	0.00972627
GOTERM_BP_DIRECT	GO:0009612~response to mechanical stimulus	9	3.14685	6.53585e-06	TXNIP, CCNB1, ETS1, JUN, JUND, TGFBR2, PPARG, STAT1, CXCL12	286	59	16792	8.95626	0.0183137	0.000377142	0.0116909
GOTERM_BP_DIRECT	GO:0031295~T cell costimulation	10	3.4965	6.74426e-06	HLA-DQB1, CAV1, CD86, TNFSF13B, HLA-DRB1, LCK, HLA-DRB5, PIK3CA, HLA-DPB1, HLA-DRA	286	78	16792	7.52734	0.0188921	0.000381384	0.0120637
GOTERM_BP_DIRECT	GO:2000811~negative regulation of anoikis	6	2.0979	7.11867e-06	CAV1, MCL1, ITGA5, BCL2, PIK3CA, SNAI2	286	17	16792	20.7223	0.0199304	0.000394661	0.0127333
GOTERM_BP_DIRECT	GO:0045429~positive regulation of nitric oxide biosynthetic process	8	2.7972	7.19772e-06	EGFR, ICAM1, EDN1, ESR1, TLR4, ITGB2, KLF2, KLF4	286	43	16792	10.9234	0.0201495	0.00039137	0.0128747
GOTERM_BP_DIRECT	GO:0048661~positive regulation of smooth muscle cell proliferation	9	3.14685	7.43155e-06	EGFR, HDAC4, IL18, JUN, EDN1, TGFBR2, ITGA2, CCL5, STAT1	286	60	16792	8.80699	0.0207972	0.000396459	0.013293
GOTERM_MF_DIRECT	GO:0042826~histone deacetylase binding	11	3.84615	7.94621e-06	HDAC4, KAT2B, CEBPB, SP1, SP2, PRDM1, FOXP3, TOP2A, KLF4, HIC1, CBX5	283	102	16881	6.43286	0.00440836	0.000138056	0.011613
UP_KEYWORDS	Alternative splicing	184	64.3357	7.95787e-06	LMO2, IL18, FST, TLR3, TLR4, JAG1, RORA, TNFSF12, AURKB, FOXO3, MMP2, CXCL12, CTNNB1, FLI1, GATA3, ERAP1, FAS, ASPM, EGFR, CIITA, PLD1, NCF2, RBL2, HNRNPA2B1, FMR1, RBL1, HLA-A, CD40, BCL2L11, UHRF1, MAD2L1, CD36, ATP2C1, KRT15, BACE1, PRDM1, MCL1, ASAP2, CHEK1, SOX7, RRM2B, MYBL2, NR2C2, ATF1, ITGAM, ATF2, LIF, ELK4, ITGAV, TCF4, RUNX2, RUNX3, SREBF1, CFLAR, TAF1, KLF6, FOXA1, CREBBP, TGFBR2, AT…	286	10587	20581	1.25068	0.00227337	8.42913e-05	0.0105561
GOTERM_MF_DIRECT	GO:0003690~double-stranded DNA binding	10	3.4965	8.12897e-06	EGFR, MSH6, SP1, MSH2, CREB1, SMAD2, IFI16, STAT1, RAD51, CTNNB1	283	81	16881	7.36422	0.00450952	0.000136952	0.01188
GOTERM_CC_DIRECT	GO:0030666~endocytic vesicle membrane	9	3.14685	8.4897e-06	HLA-DQB1, CAV1, MSR1, CD36, HLA-DRB1, HLA-DRB5, HLA-DPB1, CD163, HLA-DRA	286	66	18224	8.68913	0.00321244	0.000292467	0.0117479
GOTERM_BP_DIRECT	GO:0000082~G1/S transition of mitotic cell cycle	11	3.84615	9.12383e-06	CCNE1, CDK1, CDC6, TYMS, GSPT1, RRM2, PCNA, ID4, RB1, MCM5, CDC25A	286	102	16792	6.33183	0.0254723	0.000477706	0.0163197
GOTERM_BP_DIRECT	GO:0006473~protein acetylation	5	1.74825	9.57352e-06	KAT2B, EP300, NUPR1, CREBBP, FOXO1	286	9	16792	32.6185	0.0267108	0.000492134	0.017124
GOTERM_CC_DIRECT	GO:0000785~chromatin	10	3.4965	1.05019e-05	MAF, CCND2, PLK1, JUND, CHEK1, RB1, TMPO, ASF1B, RAD51, HIC1	286	89	18224	7.15958	0.00397232	0.000331631	0.0145321
GOTERM_CC_DIRECT	GO:0016020~membrane	61	21.3287	1.05133e-05	MSR1, UTRN, TLR3, MLH1, FOXO3, JAG1, TNFSF12, HLA-DMA, CTNNB1, FOS, KIF2C, SPRY2, SRPX, ERAP1, FAS, DNAJC3, CSF2RA, EGFR, ICAM1, CDK1, PLD1, ADAM10, ICAM2, HNRNPA2B1, FMR1, HLA-A, ESR1, IFI16, MCM5, CD163, CD36, TNFSF13B, PSEN1, GTF2I, ATP2C1, ADAM17, VCAN, HLA-DQB1, CAV1, HLA-DRB1, MCL1, CSF1, ITGB2, HECA, CDH5, ITGAX, BCL2, TAP2, ITGAV, TAP1, HLA-DRB5, HLA-DPB1, CD6, MSH2, NF1, ATF6, CCNB1, PLS…	286	2200	18224	1.76679	0.00397664	0.000306458	0.0145479
GOTERM_BP_DIRECT	GO:0006367~transcription initiation from RNA polymerase II promoter	13	4.54545	1.11636e-05	TAF1, KAT2B, PPARG, CREBBP, ESR1, NR3C1, RORA, NR2C2, GTF2I, NOTCH4, TCF4, RBPJ, ERCC2	286	152	16792	5.02153	0.0310778	0.000563608	0.019968
GOTERM_MF_DIRECT	GO:0001085~RNA polymerase II transcription factor binding	8	2.7972	1.19646e-05	GSK3B, GATA3, CREBBP, SMAD4, SPI1, ID4, KLF4, CTNNB1	283	47	16881	10.1532	0.00663027	0.000195638	0.0174851
INTERPRO	IPR011598:Myc-type, basic helix-loop-helix (bHLH) domain	11	3.84615	1.21312e-05	SREBF1, NCOA2, EPAS1, LYL1, MITF, ID4, TCF4, MSC, USF2, TWIST2, TWIST1	286	116	18559	6.15351	0.00838376	0.00076508	0.018272
UP_SEQ_FEATURE	domain:PNT	5	1.74825	1.2163e-05	ERG, FLI1, ETS1, ETS2, GABPA	286	11	20063	31.8865	0.0140341	0.0010866	0.019583
GOTERM_BP_DIRECT	GO:0006260~DNA replication	13	4.54545	1.36123e-05	CDC6, CDK1, BRIP1, CHEK1, WRN, SIRT1, BRCA1, ATM, CDC25A, MCM5, RRM2, PCNA, BARD1	286	155	16792	4.92434	0.0377644	0.00067514	0.0243474
UP_SEQ_FEATURE	nucleotide phosphate-binding region:ATP	33	11.5385	1.4109e-05	BTAF1, UBA7, INO80, CHEK1, AURKA, AURKB, BTK, KIF2C, CHD8, TAP2, TAP1, TOP2A, ERCC2, EGFR, CIITA, CDK1, MSH6, CDC6, FLT1, MAT2A, MSH2, HCK, TGFBR2, BRIP1, ATAD2, WRN, MCM5, RAD51, RPS6KA3, PLK1, GSK3B, LCK, APAF1	286	994	20063	2.32894	0.0162611	0.00117037	0.0227159
KEGG_PATHWAY	hsa04210:Apoptosis	11	3.84615	1.52295e-05	CFLAR, TNFRSF10B, XIAP, BAX, BCL2, PIK3CA, NFKB1, APAF1, FAS, BIRC2, ATM	211	62	6879	5.78421	0.00275277	7.87558e-05	0.0187746
INTERPRO	IPR008984:SMAD/FHA domain	8	2.7972	1.57597e-05	IRF9, MDC1, IRF7, IRF8, SMAD4, TCF19, SMAD2, IRF3	286	53	18559	9.79496	0.0108777	0.000911029	0.0237366
GOTERM_MF_DIRECT	GO:1990841~promoter-specific chromatin binding	6	2.0979	1.5848e-05	EGR1, RBL2, EZH2, RBL1, DNMT1, PRDM1	283	20	16881	17.8951	0.00877284	0.000251727	0.0231597
GOTERM_BP_DIRECT	GO:0030335~positive regulation of cell migration	14	4.8951	1.60116e-05	EGFR, ADAM10, FLT1, CSF1, CCR1, EDN1, SNAI2, CCL5, ITGA5, ITGAV, ADAM17, GPNMB, PLAU, APC	286	184	16792	4.46732	0.0442713	0.000780406	0.0286382
INTERPRO	IPR003118:Pointed domain	5	1.74825	1.65056e-05	ERG, FLI1, ETS1, ETS2, GABPA	286	11	18559	29.4962	0.0113896	0.000880764	0.0248599
GOTERM_BP_DIRECT	GO:0070059~intrinsic apoptotic signaling pathway in response to endoplasmic reticulum stress	7	2.44755	1.70811e-05	TNFRSF10B, CEBPB, BAX, BCL2, GSK3B, PML, APAF1	286	33	16792	12.4543	0.0471576	0.000818407	0.0305508
UP_KEYWORDS	Innate immunity	15	5.24476	1.79302e-05	HCK, CSF1, PML, TLR3, TLR4, IFI16, BTK, IFIT3, FCGR1A, IRF7, GATA3, IRF1, IRF3, PRDM1, CD6	286	261	20581	4.13572	0.00511496	0.000183129	0.0237829
SMART	SM00407:IGc1	10	3.4965	2.08483e-05	HLA-DQB1, HLA-DRB1, HLA-A, HLA-DRB5, HLA-DPB1, HLA-DMB, HLA-DOA, HLA-DMA, HLA-DOB, HLA-DRA	240	65	10057	6.44679	0.00395338	0.000989813	0.0259085
GOTERM_BP_DIRECT	GO:0016569~covalent chromatin modification	11	3.84615	2.25788e-05	CHD8, RBL2, FOXA1, RBL1, DNMT1, DEK, CTCF, NR3C1, RB1, ASF1B, CBX7	286	113	16792	5.71545	0.0618575	0.00106366	0.0403819
GOTERM_CC_DIRECT	GO:0016605~PML body	10	3.4965	2.30027e-05	CIITA, USP7, SP3, PML, RB1, PTEN, SIRT1, TCF7L2, RAD51, CBX5	286	98	18224	6.50207	0.00868024	0.00062253	0.0318278
GOTERM_BP_DIRECT	GO:0032481~positive regulation of type I interferon production	8	2.7972	2.30304e-05	EP300, IRF7, CREBBP, IRF1, NFKB1, IRF3, IFI16, CTNNB1	286	51	16792	9.20993	0.0630549	0.00106715	0.0411894
KEGG_PATHWAY	hsa05212:Pancreatic cancer	11	3.84615	2.3408e-05	E2F1, EGFR, TGFBR2, SMAD4, PIK3CA, NFKB1, SMAD2, RB1, STAT1, STAT3, RAD51	211	65	6879	5.51724	0.00422793	0.000117685	0.0288556
GOTERM_BP_DIRECT	GO:0032496~response to lipopolysaccharide	13	4.54545	2.3991e-05	FOS, RPS6KA3, TNFRSF10B, JUN, EDN1, JUND, ADAM17, TLR4, FAS, CD40, CD6, CXCL10, IFNAR1	286	164	16792	4.6541	0.0655969	0.00109371	0.0429072
GOTERM_BP_DIRECT	GO:0000731~DNA synthesis involved in DNA repair	7	2.44755	2.43295e-05	BRIP1, WRN, SIRT1, BRCA1, ATM, RAD51, BARD1	286	35	16792	11.7427	0.0664911	0.00109154	0.0435125
GOTERM_MF_DIRECT	GO:0035257~nuclear hormone receptor binding	6	2.0979	2.61909e-05	NCOA2, EP300, STAT1, SIRT1, TCF7L2, CTNNB1	283	22	16881	16.2682	0.0144568	0.000404427	0.0382718
GOTERM_MF_DIRECT	GO:0000987~core promoter proximal region sequence-specific DNA binding	6	2.0979	2.61909e-05	UHRF1, SP3, GATA3, CREBBP, SMAD4, KLF4	283	22	16881	16.2682	0.0144568	0.000404427	0.0382718
GOTERM_BP_DIRECT	GO:0034097~response to cytokine	8	2.7972	2.62305e-05	TYMS, FOS, MCL1, JUN, BCL2, JUND, PML, STAT1	286	52	16792	9.03281	0.0714962	0.0011584	0.0469116
GOTERM_BP_DIRECT	GO:0045766~positive regulation of angiogenesis	11	3.84615	2.63126e-05	CYBB, FLT1, ETS1, TGFBR2, ERAP1, ITGB2, TNFSF12, SIRT1, ENG, BRCA1, TWIST1	286	115	16792	5.61605	0.0717117	0.00114416	0.0470583
GOTERM_BP_DIRECT	GO:0006954~inflammatory response	20	6.99301	2.70481e-05	CIITA, CEBPB, HCK, CSF1, CCR1, IL18, TLR3, NFKB1, TLR4, ITGB2, CD40, IFI16, CCL5, CXCL12, CXCL10, FOS, HDAC4, CYBB, TNFRSF10B, FAS	286	379	16792	3.09833	0.0736406	0.00115831	0.0483735
GOTERM_BP_DIRECT	GO:0006461~protein complex assembly	11	3.84615	2.83699e-05	CCNB1, CDK1, NUPR1, CREBBP, MITF, PML, FAS, CD40, CD2AP, WAS, APC	286	116	16792	5.56764	0.0770971	0.00119676	0.0507369
UP_KEYWORDS	Zinc	57	19.9301	3.23161e-05	LMO2, LMO4, PPARG, UTRN, ZEB2, CTCF, RORA, ZEB1, MMP2, BTK, GATA3, ERAP1, EGR1, EGR3, EGR2, ADAM10, YY1, ESR1, MMP13, UHRF1, EP300, MTF1, ADAM17, ADAMTS1, PRDM1, XIAP, ASAP2, PML, NR3C1, NR2C2, ATF2, HIC1, XAF1, KLF6, CREBBP, SMAD4, SMAD2, BIRC5, WRN, FOXP3, SNAI2, RACGAP1, SIRT1, TRIM22, BIRC2, BRCA1, HDAC4, SP1, SP2, SP3, SP4, DNMT1, TCF19, KLF2, KLF4, BARD1, RNF111	286	2348	20581	1.74694	0.00919997	0.000318658	0.0428607
GOTERM_BP_DIRECT	GO:0033209~tumor necrosis factor-mediated signaling pathway	11	3.84615	3.29007e-05	PSMB10, TNFRSF10B, TNFSF13B, ADAM17, FAS, FOXO3, TNFSF12, CD40, STAT1, BIRC2, PSMB9	286	118	16792	5.47327	0.0888474	0.00136737	0.0588376
GOTERM_BP_DIRECT	GO:0048511~rhythmic process	8	2.7972	3.3733e-05	KAT2B, SP1, CREBBP, EZH2, PPARG, NFYA, TOP2A, TWIST1	286	54	16792	8.69826	0.0909893	0.00138163	0.0603254
GOTERM_BP_DIRECT	GO:0048146~positive regulation of fibroblast proliferation	8	2.7972	3.3733e-05	CCNB1, E2F1, EGFR, CDC6, JUN, PML, ESR1, CCNA2	286	54	16792	8.69826	0.0909893	0.00138163	0.0603254
UP_KEYWORDS	Integrin	7	2.44755	3.4614e-05	ITGAX, ITGA5, ITGAV, ITGA2, ADAMTS1, ITGB2, ITGAM	286	45	20581	11.194	0.00985095	0.000329938	0.0459079
SMART	SM00348:IRF	5	1.74825	3.56827e-05	IRF9, IRF7, IRF8, IRF1, IRF3	240	9	10057	23.2801	0.0067569	0.00135505	0.0443396
GOTERM_BP_DIRECT	GO:0006468~protein phosphorylation	22	7.69231	3.60611e-05	TAF1, ERG, ADAM10, CREB1, HCK, TGFBR2, BIRC5, AURKA, SMAD2, AURKB, ATM, CDC25B, BTK, CCNE1, RPS6KA3, PLK1, GSK3B, LCK, PIK3CA, LIPE, RUNX3, ERCC2	286	456	16792	2.83266	0.0969549	0.00145584	0.0644877
GOTERM_MF_DIRECT	GO:0003714~transcription corepressor activity	14	4.8951	3.82633e-05	E2F6, YY1, E2F8, CTCF, ZEB1, FOXP3, TRIM22, MSC, SIRT1, HDAC4, ATF3, DR1, ID4, TCF4	283	203	16881	4.11381	0.0210501	0.00057483	0.0559082
GOTERM_BP_DIRECT	GO:0007155~cell adhesion	22	7.69231	3.97942e-05	ICAM1, HCK, CCR1, ICAM2, ITGA2, ITGB2, CXCL12, ITGAM, CDH5, CTNNB1, VWF, SRPX, CD36, ITGAX, ATP2A2, ITGA5, ITGAV, ADAM17, VCAN, GPNMB, ENG, APC	286	459	16792	2.81414	0.106439	0.00158382	0.0711613
GOTERM_BP_DIRECT	GO:0060021~palate development	9	3.14685	4.33248e-05	SGPL1, MEOX2, FOXF2, TGFBR2, SMAD4, SMAD2, SNAI2, MSC, TWIST1	286	76	16792	6.95289	0.115316	0.00170029	0.0774725
GOTERM_MF_DIRECT	GO:0046983~protein dimerization activity	12	4.1958	4.44673e-05	E2F1, SREBF1, NCOA2, E2F6, LYL1, GATA3, MITF, ID4, MSC, ATM, STAT3, TWIST2	283	150	16881	4.77201	0.0244212	0.00065043	0.0649704
UP_KEYWORDS	ATP-binding	39	13.6364	4.6122e-05	BTAF1, UBA7, INO80, CHEK1, AURKA, AURKB, ABCA1, BTK, KIF2C, CHD8, TAP2, TAP1, PIK3CA, TOP2A, ERCC2, CIITA, EGFR, CDK1, CDC6, MSH6, TAF1, FLT1, MAT2A, MSH2, HCK, TGFBR2, BRIP1, ATAD2, WRN, MCM5, ATM, RAD51, RPS6KA3, ATP2A2, PLK1, ATP2C1, GSK3B, LCK, APAF1	286	1391	20581	2.01761	0.0131046	0.000425432	0.0611663
GOTERM_BP_DIRECT	GO:0002503~peptide antigen assembly with MHC class II protein complex	4	1.3986	4.71751e-05	HLA-DRB1, HLA-DMB, HLA-DMA, HLA-DRA	286	5	16792	46.9706	0.124898	0.00182592	0.0843547
UP_SEQ_FEATURE	short sequence motif:GFFKR motif	5	1.74825	4.81011e-05	ITGAX, ITGA5, ITGAV, ITGA2, ITGAM	286	15	20063	23.3834	0.0543614	0.00371939	0.077424
GOTERM_BP_DIRECT	GO:0070301~cellular response to hydrogen peroxide	8	2.7972	4.82207e-05	CDK1, ETS1, EZH2, PCNA, FOXO1, KLF2, SIRT1, KLF4	286	57	16792	8.24046	0.127482	0.00184116	0.0862237
KEGG_PATHWAY	hsa05222:Small cell lung cancer	12	4.1958	4.85131e-05	E2F1, CCNE1, XIAP, ITGAV, BCL2, PIK3CA, ITGA2, NFKB1, APAF1, RB1, BIRC2, PTEN	211	85	6879	4.60262	0.00874264	0.000237298	0.0597948
KEGG_PATHWAY	hsa05162:Measles	15	5.24476	4.89156e-05	NFKB1, TLR4, STAT1, STAT3, STAT2, IFNAR1, IRF9, CCNE1, TNFRSF10B, CCND2, IRF7, GSK3B, PIK3CA, IRF3, FAS	211	133	6879	3.67691	0.00881485	0.000232971	0.0602907
GOTERM_BP_DIRECT	GO:1901796~regulation of signal transduction by p53 class mediator	11	3.84615	5.03897e-05	TAF1, EP300, PML, BRIP1, CHEK1, AURKA, WRN, AURKB, BRCA1, ATM, BARD1	286	124	16792	5.20844	0.132817	0.00189827	0.0901004
GOTERM_BP_DIRECT	GO:0006281~DNA repair	15	5.24476	5.09605e-05	MSH6, CDK1, MSH2, FOXM1, INO80, CHEK1, PTTG1, RRM2B, WRN, SIRT1, ATM, BRCA1, RAD51, UHRF1, XPC	286	235	16792	3.74766	0.134216	0.00189452	0.0911205
KEGG_PATHWAY	hsa04917:Prolactin signaling pathway	11	3.84615	5.14608e-05	FOS, CCND2, GSK3B, SOCS1, IRF1, ESR1, PIK3CA, NFKB1, FOXO3, STAT1, STAT3	211	71	6879	5.051	0.00927141	0.000238809	0.063427
UP_KEYWORDS	Metal-binding	78	27.2727	5.37538e-05	LMO2, F13A1, LMO4, UTRN, PPARG, CTCF, ZEB2, AURKB, ZEB1, RORA, MMP2, BTK, GATA3, ERAP1, TOP2A, EGR1, EGR3, ADAM10, EGR2, YY1, ESR1, MMP13, UHRF1, EP300, MTF1, ATP2C1, RRM2, ADAM17, ADAMTS1, PRDM1, HLA-DQB1, XIAP, ASAP2, PML, ITGB2, NR3C1, RRM2B, NR2C2, CDH5, ITGAM, ATF2, HIC1, ITGAX, ITGAV, XAF1, ERCC2, KLF6, MAT2A, TGFBR2, CREBBP, SMAD4, BRIP1, ITGA2, BIRC5, SMAD2, WRN, SNAI2, FOXP3, RACGAP1, SI…	286	3640	20581	1.54203	0.0152564	0.000480322	0.0712842
INTERPRO	IPR013763:Cyclin-like	7	2.44755	5.3785e-05	CCNB1, CCNE1, RBL2, CCND2, RBL1, RB1, CCNA2	286	44	18559	10.3237	0.0366397	0.00266272	0.080987
INTERPRO	IPR008967:p53-like transcription factor, DNA-binding	7	2.44755	5.3785e-05	NFKB1, RBPJ, STAT1, RUNX2, STAT3, RUNX3, STAT2	286	44	18559	10.3237	0.0366397	0.00266272	0.080987
GOTERM_CC_DIRECT	GO:0008305~integrin complex	6	2.0979	5.49838e-05	ITGAX, ITGA5, ITGAV, ITGA2, ITGB2, ITGAM	286	27	18224	14.1601	0.0206238	0.00138833	0.0760627
GOTERM_BP_DIRECT	GO:0031145~anaphase-promoting complex-dependent catabolic process	9	3.14685	5.73707e-05	PSMB10, CCNB1, CDK1, MAD2L1, PLK1, AURKA, PTTG1, AURKB, PSMB9	286	79	16792	6.68886	0.149771	0.00210491	0.102577
BIOCARTA	h_etsPathway:METS affect on Macrophage Differentiation	9	3.14685	5.77159e-05	E2F1, FOS, RBL2, ETS1, CSF1, JUN, ETS2, RBL1, ETV3	143	18	1625	5.68182	0.0126746	0.0126746	0.0734975
GOTERM_CC_DIRECT	GO:0005876~spindle microtubule	7	2.44755	5.94573e-05	CDK1, XIAP, PLK1, AURKA, BIRC5, AURKB, BIRC2	286	44	18224	10.1373	0.022283	0.00140745	0.082249
GOTERM_BP_DIRECT	GO:0030097~hemopoiesis	8	2.7972	6.04488e-05	SGPL1, CSF1, NOTCH4, LCK, JAG1, IFI16, RUNX2, RUNX3	286	59	16792	7.96112	0.15714	0.00218932	0.108078
GOTERM_MF_DIRECT	GO:0005178~integrin binding	10	3.4965	6.60646e-05	EGFR, ICAM1, VWF, ADAM10, ITGA5, ICAM2, UTRN, ADAM17, ITGA2, GPNMB	283	105	16881	5.68097	0.0360666	0.000941431	0.0965116
GOTERM_BP_DIRECT	GO:0045930~negative regulation of mitotic cell cycle	6	2.0979	6.67654e-05	EGFR, MAD2L1, PML, FOXC1, HECA, DLG1	286	26	16792	13.5492	0.172063	0.00238726	0.119365
GOTERM_BP_DIRECT	GO:0000732~strand displacement	6	2.0979	6.67654e-05	BRIP1, WRN, BRCA1, ATM, RAD51, BARD1	286	26	16792	13.5492	0.172063	0.00238726	0.119365
GOTERM_BP_DIRECT	GO:0043433~negative regulation of sequence-specific DNA binding transcription factor activity	8	2.7972	6.74511e-05	HDAC4, EZH2, ESR1, RB1, FOXP3, SIRT1, TCF7L2, TWIST1	286	60	16792	7.82844	0.173668	0.00238164	0.12059
BIOCARTA	h_pcafPathway:The information-processing pathway at the IFN-beta enhancer	8	2.7972	6.85567e-05	KAT2B, JUN, IRF7, CREBBP, IRF1, NFKB1, IRF3, ATF2	143	14	1625	6.49351	0.0150373	0.00754715	0.0872971
UP_KEYWORDS	Chromosomal rearrangement	16	5.59441	7.01334e-05	MAF, ERG, LMO2, CREB1, CREBBP, PML, FOXO1, DEK, FOXO3, ATF1, CTNNB1, EP300, FLI1, LYL1, BCL2, LCK	286	334	20581	3.44726	0.019859	0.00060766	0.0929962
UP_SEQ_FEATURE	DNA-binding region:Fork-head	7	2.44755	7.32861e-05	FOXM1, FOXA1, FOXF2, FOXO1, FOXC1, FOXO3, FOXP3	286	50	20063	9.82105	0.0816361	0.00530846	0.11794
GOTERM_BP_DIRECT	GO:0051091~positive regulation of sequence-specific DNA binding transcription factor activity	10	3.4965	7.45843e-05	HDAC4, EP300, FOXA1, EDN1, PPARG, ESR1, TRIM22, PTEN, CTNNB1, ATF2	286	105	16792	5.59174	0.190171	0.00260071	0.133335
GOTERM_MF_DIRECT	GO:0001046~core promoter sequence-specific DNA binding	7	2.44755	7.47307e-05	SP1, GATA3, PPARG, ESR1, RORA, NFYA, SIRT1	283	43	16881	9.71049	0.0407004	0.00103826	0.109165
UP_SEQ_FEATURE	cross-link:Glycyl lysine isopeptide (Lys-Gly) (interchain with G-Cter in ubiquitin)	14	4.8951	7.77031e-05	EGFR, TXNIP, FOS, VWF, CDK1, UHRF1, ATP2A2, MCL1, SMAD4, PCNA, CHEK1, NR3C1, KLF4, BARD1	286	255	20063	3.85139	0.0863379	0.00529736	0.125044
GOTERM_CC_DIRECT	GO:0071556~integral component of lumenal side of endoplasmic reticulum membrane	6	2.0979	7.88389e-05	HLA-DQB1, HLA-DRB1, HLA-A, HLA-DRB5, HLA-DPB1, HLA-DRA	286	29	18224	13.1835	0.0294391	0.00175617	0.109046
UP_KEYWORDS	Diabetes mellitus	8	2.7972	8.05711e-05	GSK3B, PPARG, DNAJC3, FOXP3, ADIPOQ, TCF7L2, STAT3, LIPE	286	75	20581	7.6759	0.0227808	0.000677543	0.10683
GOTERM_BP_DIRECT	GO:0032728~positive regulation of interferon-beta production	6	2.0979	8.08091e-05	IRF7, IRF1, TLR3, TLR4, IRF3, IFNAR1	286	27	16792	13.0474	0.204303	0.00278316	0.144455
GOTERM_BP_DIRECT	GO:0048538~thymus development	7	2.44755	8.15504e-05	PSEN1, MAFB, LMO4, BCL2, GATA3, BCL2L11, CTNNB1	286	43	16792	9.55798	0.20597	0.00277487	0.14578
GOTERM_BP_DIRECT	GO:0060070~canonical Wnt signaling pathway	9	3.14685	8.18124e-05	CHD8, PSEN1, GSK3B, SNAI2, PTEN, TCF7L2, KLF4, CTNNB1, APC	286	83	16792	6.3665	0.206558	0.00275067	0.146248
GOTERM_BP_DIRECT	GO:0016525~negative regulation of angiogenesis	8	2.7972	8.34468e-05	SERPINF1, GTF2I, NF1, PML, FOXC1, TCF4, STAT1, CXCL10	286	62	16792	7.57591	0.210217	0.00277259	0.149167
INTERPRO	IPR018184:Integrin alpha chain, C-terminal cytoplasmic region, conserved site	5	1.74825	8.56708e-05	ITGAX, ITGA5, ITGAV, ITGA2, ITGAM	286	16	18559	20.2786	0.057725	0.00395603	0.12897
SMART	SM00251:SAM_PNT	5	1.74825	9.00055e-05	ERG, FLI1, ETS1, ETS2, GABPA	240	11	10057	19.0473	0.0169564	0.00284624	0.111807
GOTERM_BP_DIRECT	GO:0002479~antigen processing and presentation of exogenous peptide antigen via MHC class I, TAP-dependent	8	2.7972	9.25321e-05	PSMB10, CYBB, CD36, NCF2, ITGAV, FCGR1A, HLA-A, PSMB9	286	63	16792	7.45566	0.230253	0.00303831	0.165395
GOTERM_BP_DIRECT	GO:0010216~maintenance of DNA methylation	4	1.3986	9.31635e-05	USP7, UHRF1, DNMT1, CTCF	286	6	16792	39.1422	0.231626	0.00302391	0.166523
GOTERM_BP_DIRECT	GO:0032469~endoplasmic reticulum calcium ion homeostasis	5	1.74825	9.5685e-05	ATP2A2, PSEN1, BAX, BCL2, PML	286	15	16792	19.5711	0.237086	0.00307039	0.171026
GOTERM_BP_DIRECT	GO:0033627~cell adhesion mediated by integrin	5	1.74825	9.5685e-05	ICAM1, ITGA5, ITGAV, ADAM17, ITGA2	286	15	16792	19.5711	0.237086	0.00307039	0.171026
GOTERM_BP_DIRECT	GO:0009636~response to toxic substance	9	3.14685	9.69449e-05	CDK1, TYMS, FOS, NUPR1, BAX, BCL2, FAS, CCL5, RAD51	286	85	16792	6.2167	0.2398	0.00307586	0.173276
INTERPRO	IPR001766:Transcription factor, fork head	7	2.44755	9.99172e-05	FOXM1, FOXA1, FOXF2, FOXO1, FOXC1, FOXO3, FOXP3	286	49	18559	9.27023	0.0669962	0.00432475	0.150402
GOTERM_MF_DIRECT	GO:0000980~RNA polymerase II distal enhancer sequence-specific DNA binding	8	2.7972	0.000102521	FLI1, MEOX2, JUN, CREB1, SPI1, NFKB1, MSC, ATF2	283	65	16881	7.34156	0.0554103	0.00138939	0.149733
GOTERM_BP_DIRECT	GO:0006338~chromatin remodeling	9	3.14685	0.000105338	HDAC4, KAT2B, GATA3, FOXA1, ESR1, INO80, DEK, RB1, FOXP3	286	86	16792	6.14441	0.257634	0.00330467	0.188265
GOTERM_BP_DIRECT	GO:0051301~cell division	18	6.29371	0.000106282	CDC6, CDK1, INO80, BIRC5, AURKA, NR3C1, PTTG1, RB1, CD2AP, MCM5, CDC25A, CDC25B, CCNB1, CCNE1, KIF2C, MAD2L1, CCND2, CCNA2	286	350	16792	3.01954	0.259612	0.00329764	0.18995
GOTERM_BP_DIRECT	GO:0071356~cellular response to tumor necrosis factor	10	3.4965	0.000107059	ICAM1, HDAC4, GATA3, EDN1, FABP4, RORA, CCL5, KLF2, SIRT1, BRCA1	286	110	16792	5.33757	0.261237	0.00328566	0.191337
GOTERM_BP_DIRECT	GO:0097421~liver regeneration	6	2.0979	0.000115617	EGFR, TYMS, CEBPB, EZH2, PCNA, AURKA	286	29	16792	12.1476	0.278904	0.00350977	0.206617
INTERPRO	IPR019471:Interferon regulatory factor-3	4	1.3986	0.000119821	IRF9, IRF7, IRF8, IRF3	286	7	18559	37.0809	0.0797966	0.00487985	0.180337
GOTERM_MF_DIRECT	GO:0002039~p53 binding	8	2.7972	0.000124479	USP7, TAF1, CHD8, EP300, HTT, GSK3B, CREBBP, SIRT1	283	67	16881	7.12241	0.0668738	0.00164662	0.181776
GOTERM_BP_DIRECT	GO:0030183~B cell differentiation	8	2.7972	0.000124731	KLF6, HDAC4, EP300, LYL1, MSH2, SP3, ADAM17, RBPJ	286	66	16792	7.11676	0.297254	0.00374574	0.222887
GOTERM_BP_DIRECT	GO:0007220~Notch receptor processing	5	1.74825	0.000125882	ADAM10, PSEN1, NOTCH4, ADAM17, JAG1	286	16	16792	18.3479	0.299538	0.00374052	0.224942
GOTERM_BP_DIRECT	GO:0010744~positive regulation of macrophage derived foam cell differentiation	5	1.74825	0.000125882	MSR1, CD36, IL18, CSF1, NFKB1	286	16	16792	18.3479	0.299538	0.00374052	0.224942
UP_SEQ_FEATURE	repeat:FG-GAP 6	5	1.74825	0.000130598	ITGAX, ITGA5, ITGAV, ITGA2, ITGAM	286	19	20063	18.4606	0.140809	0.00839591	0.21008
UP_SEQ_FEATURE	repeat:FG-GAP 2	5	1.74825	0.000130598	ITGAX, ITGA5, ITGAV, ITGA2, ITGAM	286	19	20063	18.4606	0.140809	0.00839591	0.21008
UP_SEQ_FEATURE	repeat:FG-GAP 5	5	1.74825	0.000130598	ITGAX, ITGA5, ITGAV, ITGA2, ITGAM	286	19	20063	18.4606	0.140809	0.00839591	0.21008
UP_SEQ_FEATURE	repeat:FG-GAP 7	5	1.74825	0.000130598	ITGAX, ITGA5, ITGAV, ITGA2, ITGAM	286	19	20063	18.4606	0.140809	0.00839591	0.21008
UP_SEQ_FEATURE	repeat:FG-GAP 3	5	1.74825	0.000130598	ITGAX, ITGA5, ITGAV, ITGA2, ITGAM	286	19	20063	18.4606	0.140809	0.00839591	0.21008
UP_SEQ_FEATURE	repeat:FG-GAP 4	5	1.74825	0.000130598	ITGAX, ITGA5, ITGAV, ITGA2, ITGAM	286	19	20063	18.4606	0.140809	0.00839591	0.21008
UP_SEQ_FEATURE	repeat:FG-GAP 1	5	1.74825	0.000130598	ITGAX, ITGA5, ITGAV, ITGA2, ITGAM	286	19	20063	18.4606	0.140809	0.00839591	0.21008
GOTERM_BP_DIRECT	GO:0071222~cellular response to lipopolysaccharide	10	3.4965	0.000131698	ICAM1, CD86, CD36, CEBPB, IRF8, NFKB1, TLR4, ABCA1, CD40, CXCL10	286	113	16792	5.19587	0.310968	0.00387235	0.235324
UP_SEQ_FEATURE	compositionally biased region:Poly-Ser	20	6.99301	0.000132	EPAS1, NF1, SOCS1, ATAD2, FOXO1, CBX5, ATF6, IRF9, SPRY2, XPC, EP300, MEOX2, GATA3, SP4, FOXF2, FOXC1, HBP1, APAF1, TCF4, BARD1	286	509	20063	2.7564	0.142208	0.00804085	0.212333
GOTERM_BP_DIRECT	GO:0030198~extracellular matrix organization	13	4.54545	0.000135112	ICAM1, ICAM2, NF1, ITGA2, ITGB2, ITGAM, VWF, ITGAX, ITGA5, ITGAV, FOXF2, VCAN, ERCC2	286	196	16792	3.89425	0.317589	0.00393166	0.241417
INTERPRO	IPR013649:Integrin alpha-2	5	1.74825	0.000140591	ITGAX, ITGA5, ITGAV, ITGA2, ITGAM	286	18	18559	18.0254	0.0929677	0.00540629	0.211567
INTERPRO	IPR000413:Integrin alpha chain	5	1.74825	0.000140591	ITGAX, ITGA5, ITGAV, ITGA2, ITGAM	286	18	18559	18.0254	0.0929677	0.00540629	0.211567
GOTERM_BP_DIRECT	GO:0009749~response to glucose	8	2.7972	0.000150851	TXNIP, EGR1, SREBF1, TGFBR2, SMAD2, PTEN, ADIPOQ, TCF7L2	286	68	16792	6.90745	0.347301	0.004344	0.269504
GOTERM_CC_DIRECT	GO:0012507~ER to Golgi transport vesicle membrane	7	2.44755	0.000154442	HLA-DQB1, SREBF1, HLA-DRB1, HLA-A, HLA-DRB5, HLA-DPB1, HLA-DRA	286	52	18224	8.57773	0.0568577	0.00324683	0.213514
KEGG_PATHWAY	hsa05213:Endometrial cancer	9	3.14685	0.000156229	EGFR, GSK3B, PIK3CA, MLH1, FOXO3, PTEN, TCF7L2, CTNNB1, APC	211	52	6879	5.64264	0.0278836	0.000706743	0.192443
GOTERM_BP_DIRECT	GO:0032355~response to estradiol	9	3.14685	0.000156846	TXNIP, ETS1, FOXA1, EZH2, PCNA, ESR1, PTEN, STAT3, CTNNB1	286	91	16792	5.80681	0.358275	0.00447074	0.2802
GOTERM_BP_DIRECT	GO:0042771~intrinsic apoptotic signaling pathway in response to DNA damage by p53 class mediator	6	2.0979	0.000160895	EP300, NUPR1, MSH2, PML, IFI16, SIRT1	286	31	16792	11.3639	0.365582	0.00454013	0.287423
GOTERM_BP_DIRECT	GO:0019885~antigen processing and presentation of endogenous peptide antigen via MHC class I	4	1.3986	0.000160987	TAP2, TAP1, HLA-A, ERAP1	286	7	16792	33.5504	0.365748	0.00449786	0.287588
GOTERM_BP_DIRECT	GO:0071455~cellular response to hyperoxia	4	1.3986	0.000160987	CAV1, PPARG, FOXO1, FAS	286	7	16792	33.5504	0.365748	0.00449786	0.287588
GOTERM_BP_DIRECT	GO:2000144~positive regulation of DNA-templated transcription, initiation	4	1.3986	0.000160987	JUN, MITF, CTNNB1, TWIST1	286	7	16792	33.5504	0.365748	0.00449786	0.287588
GOTERM_BP_DIRECT	GO:0007179~transforming growth factor beta receptor signaling pathway	9	3.14685	0.000169296	FOS, JUN, CREB1, TGFBR2, PML, SMAD4, SMAD2, ENG, CDH5	286	92	16792	5.74369	0.380479	0.00468321	0.302409
INTERPRO	IPR013519:Integrin alpha beta-propellor	5	1.74825	0.000175939	ITGAX, ITGA5, ITGAV, ITGA2, ITGAM	286	19	18559	17.0767	0.114951	0.00640637	0.264694
INTERPRO	IPR013517:FG-GAP repeat	5	1.74825	0.000175939	ITGAX, ITGA5, ITGAV, ITGA2, ITGAM	286	19	18559	17.0767	0.114951	0.00640637	0.264694
SMART	SM00385:CYCLIN	7	2.44755	0.0001812	CCNB1, CCNE1, RBL2, CCND2, RBL1, RB1, CCNA2	240	36	10057	8.14803	0.0338451	0.00490665	0.224974
GOTERM_BP_DIRECT	GO:0031663~lipopolysaccharide-mediated signaling pathway	6	2.0979	0.000188065	IL18, HCK, TLR4, IRF3, CCL5, CD6	286	32	16792	11.0087	0.412511	0.00515074	0.335883
GOTERM_BP_DIRECT	GO:0045595~regulation of cell differentiation	6	2.0979	0.000188065	SPRY2, BIRC2, RUNX2, KLF4, RUNX3, APC	286	32	16792	11.0087	0.412511	0.00515074	0.335883
GOTERM_BP_DIRECT	GO:0001974~blood vessel remodeling	6	2.0979	0.000188065	LIF, EPAS1, BAX, FOXC1, JAG1, RBPJ	286	32	16792	11.0087	0.412511	0.00515074	0.335883
GOTERM_CC_DIRECT	GO:0051233~spindle midzone	5	1.74825	0.000188603	CDC6, PLK1, AURKA, AURKB, RACGAP1	286	19	18224	16.7685	0.068992	0.00375543	0.260684
UP_KEYWORDS	Chromatin regulator	14	4.8951	0.000197067	RBL2, FOXA1, RBL1, EZH2, CTCF, DEK, NR3C1, RB1, CBX7, HDAC4, CHD8, UHRF1, DNMT1, ASF1B	286	287	20581	3.51032	0.0548076	0.00160918	0.261106
GOTERM_BP_DIRECT	GO:0071347~cellular response to interleukin-1	8	2.7972	0.000198181	ICAM1, CEBPB, YY1, EDN1, NFKB1, RORA, CCL5, KLF2	286	71	16792	6.61558	0.429083	0.00537503	0.353919
GOTERM_BP_DIRECT	GO:0001782~B cell homeostasis	5	1.74825	0.000206054	TNFSF13B, BAX, BCL2, FOXP3, BCL2L11	286	18	16792	16.3092	0.441656	0.00553491	0.367955
UP_KEYWORDS	Zymogen	12	4.1958	0.000206489	PSMB10, CTSK, ADAM10, F13A1, BACE1, ADAM17, ADAMTS1, CTSS, MMP13, MMP2, PLAU, PSMB9	286	214	20581	4.03523	0.0573515	0.00163926	0.273573
UP_KEYWORDS	Hereditary nonpolyposis colorectal cancer	4	1.3986	0.000207499	MSH6, MSH2, TGFBR2, MLH1	286	9	20581	31.9829	0.057624	0.00160279	0.27491
GOTERM_BP_DIRECT	GO:0051402~neuron apoptotic process	6	2.0979	0.000218598	PSEN1, BAX, BCL2, APAF1, RB1, ATM	286	33	16792	10.6751	0.46112	0.00581568	0.390314
GOTERM_BP_DIRECT	GO:0010718~positive regulation of epithelial to mesenchymal transition	6	2.0979	0.000218598	TGFBR2, EZH2, SMAD4, SMAD2, CTNNB1, TWIST1	286	33	16792	10.6751	0.46112	0.00581568	0.390314
GOTERM_BP_DIRECT	GO:0050729~positive regulation of inflammatory response	8	2.7972	0.00023591	EGFR, ETS1, IL18, TLR3, ITGA2, FABP4, TLR4, CCL5	286	73	16792	6.43433	0.486873	0.00621641	0.421164
GOTERM_BP_DIRECT	GO:0007584~response to nutrient	8	2.7972	0.000256832	CYBB, TGFBR2, PPARG, APAF1, ABCA1, STAT1, PTEN, ADIPOQ	286	74	16792	6.34738	0.51636	0.00670349	0.458434
GOTERM_BP_DIRECT	GO:0043011~myeloid dendritic cell differentiation	5	1.74825	0.000257532	CD86, PSEN1, TGFBR2, SPI1, RBPJ	286	19	16792	15.4509	0.517317	0.00666024	0.459681
GOTERM_CC_DIRECT	GO:0000776~kinetochore	8	2.7972	0.000275249	KIF2C, KAT2B, MAD2L1, PSEN1, PLK1, AURKB, CBX5, APC	286	81	18224	6.29336	0.0990755	0.00520311	0.380233
KEGG_PATHWAY	hsa04520:Adherens junction	10	3.4965	0.000279427	EGFR, EP300, CREBBP, TGFBR2, SMAD4, SMAD2, SNAI2, WAS, TCF7L2, CTNNB1	211	71	6879	4.59182	0.0493253	0.00123298	0.343957
GOTERM_BP_DIRECT	GO:0007229~integrin-mediated signaling pathway	9	3.14685	0.000281174	ADAM10, ITGAX, ITGA5, ITGAV, HCK, ITGA2, ADAMTS1, ITGB2, ITGAM	286	99	16792	5.33757	0.548542	0.00720368	0.501781
KEGG_PATHWAY	hsa04640:Hematopoietic cell lineage	11	3.84615	0.000291416	CD36, HLA-DRB1, CD8A, ITGA5, FCGR1A, CSF1, HLA-DRB5, ITGA2, ITGAM, CSF2RA, HLA-DRA	211	87	6879	4.12208	0.0513866	0.00125526	0.35869
BIOCARTA	h_p53Pathway:p53 Signaling Pathway	8	2.7972	0.000309918	E2F1, CCNE1, BAX, BCL2, PCNA, APAF1, RB1, ATM	143	17	1625	5.34759	0.0662089	0.0225755	0.394078
UP_KEYWORDS	Lysosome	13	4.54545	0.000322539	HLA-DQB1, HLA-DRB1, HCK, CTSS, HLA-DMB, HLA-DMA, IFNAR1, CTSK, HLA-DRB5, HLA-DPB1, HLA-DOA, HLA-DOB, HLA-DRA	286	263	20581	3.55703	0.0881329	0.00242498	0.427022
GOTERM_CC_DIRECT	GO:0048471~perinuclear region of cytoplasm	23	8.04196	0.000326089	EGFR, PLD1, CAV1, CSF1, FMR1, PPARG, ITGA2, AURKA, TLR4, ABCA1, TNFSF12, STAT1, CD2AP, RAD51, BTK, CTNNB1, CYBB, MAD2L1, TNFSF13B, ATP2A2, SERPINF1, GSK3B, DLG1	286	621	18224	2.36001	0.116274	0.0058688	0.450317
GOTERM_BP_DIRECT	GO:0007067~mitotic nuclear division	14	4.8951	0.000332052	CDK1, CDC6, BIRC5, AURKA, NR3C1, AURKB, PTTG1, CD2AP, CDC25A, CDC25B, KIF2C, PLK1, CCNA2, ASPM	286	248	16792	3.31446	0.60906	0.00842557	0.592324
GOTERM_BP_DIRECT	GO:0048469~cell maturation	6	2.0979	0.0003331	EPAS1, GATA3, PPARG, RUNX2, CTNNB1, BTK	286	36	16792	9.78555	0.610216	0.00837689	0.594187
UP_SEQ_FEATURE	region of interest:Spacer	5	1.74825	0.000338558	MSR1, RBL2, RBL1, ADAMTS1, RB1	286	24	20063	14.6147	0.325289	0.0194813	0.543753
SMART	SM00353:HLH	11	3.84615	0.000346674	SREBF1, NCOA2, EPAS1, LYL1, MITF, ID4, TCF4, MSC, USF2, TWIST2, TWIST1	240	113	10057	4.07917	0.0637564	0.00820113	0.430016
GOTERM_BP_DIRECT	GO:0030154~cell differentiation	20	6.99301	0.000357999	ELF1, ERG, FLT1, YY1, HCK, CSF1, GABPA, TGFBR2, TNFSF12, MYBL2, NR2C2, FLI1, ELK4, ETS2, NOTCH4, APAF1, ASF1B, ETV5, TWIST2, ETV3	286	462	16792	2.5417	0.636728	0.00892106	0.638469
UP_SEQ_FEATURE	disulfide bond	64	22.3776	0.000362659	MSR1, CD8A, EDN1, FST, TLR3, TLR4, JAG1, TNFSF12, HLA-DMA, MMP2, CXCL12, CXCL10, SRPX, FAS, CSF2RA, EGFR, ICAM1, ADAM10, ICAM2, HLA-A, CTSS, CD40, MMP13, CD163, IFNAR1, CD86, CTSK, CD36, TNFRSF10B, TNFSF13B, BACE1, ADAM17, ADAMTS1, VCAN, HLA-DRA, HLA-DQB1, HLA-DRB1, CCR1, CSF1, LRIG2, ITGB2, ABCA1, CCL5, ITGAM, LIF, ITGAX, ITGAV, FCGR1A, HLA-DRB5, HLA-DPB1, HLA-DOA, CD6, HLA-DOB, TAF1, FLT1, TGFB…	286	2917	20063	1.53912	0.343929	0.0198707	0.582355
GOTERM_BP_DIRECT	GO:0042130~negative regulation of T cell proliferation	6	2.0979	0.000379855	CEBPB, HLA-DRB1, HLA-DRB5, GPNMB, FOXP3, DLG1	286	37	16792	9.52107	0.658509	0.00938058	0.677321
UP_KEYWORDS	Chromosome partition	6	2.0979	0.000381768	KIF2C, BIRC5, CTCF, NR3C1, PTTG1, ERCC2	286	45	20581	9.59487	0.103455	0.00279625	0.505254
GOTERM_BP_DIRECT	GO:0001503~ossification	8	2.7972	0.000415873	EGFR, SP3, BCL2, IGF2, FOXC1, RUNX2, RUNX3, TWIST1	286	80	16792	5.87133	0.691593	0.0101769	0.741321
KEGG_PATHWAY	hsa05133:Pertussis	10	3.4965	0.000424067	FOS, ITGA5, JUN, IRF8, IRF1, NFKB1, TLR4, IRF3, ITGB2, ITGAM	211	75	6879	4.34692	0.0738994	0.00178381	0.521573
GOTERM_CC_DIRECT	GO:0030669~clathrin-coated endocytic vesicle membrane	6	2.0979	0.000426876	HLA-DQB1, HLA-DRB1, FCGR1A, HLA-DRB5, HLA-DPB1, HLA-DRA	286	41	18224	9.32492	0.149406	0.00732849	0.589119
GOTERM_BP_DIRECT	GO:0018107~peptidyl-threonine phosphorylation	6	2.0979	0.000431401	CDK1, TAF1, BCL2, GSK3B, TGFBR2, CHEK1	286	38	16792	9.27052	0.704848	0.0104644	0.768899
SMART	SM01243:SM01243	4	1.3986	0.000432228	IRF9, IRF7, IRF8, IRF3	240	7	10057	23.9452	0.0788579	0.00908525	0.535875
GOTERM_MF_DIRECT	GO:0033613~activating transcription factor binding	5	1.74825	0.000439798	CIITA, HDAC4, EP300, PPARG, SMAD2	283	22	16881	13.5569	0.216968	0.00567179	0.640855
GOTERM_BP_DIRECT	GO:0006509~membrane protein ectodomain proteolysis	5	1.74825	0.000466926	ADAM10, PSEN1, BACE1, ADAM17, ERAP1	286	22	16792	13.3439	0.733071	0.0112252	0.831967
GOTERM_BP_DIRECT	GO:0090090~negative regulation of canonical Wnt signaling pathway	11	3.84615	0.000476955	PSMB10, EGR1, CAV1, CHD8, GSK3B, FOXO1, FOXO3, SNAI2, TCF7L2, PSMB9, APC	286	163	16792	3.96225	0.740539	0.0113684	0.849765
GOTERM_BP_DIRECT	GO:0071407~cellular response to organic cyclic compound	7	2.44755	0.00048041	CCNB1, MSR1, CEBPB, IL18, CCL5, STAT1, STAT3	286	59	16792	6.96598	0.743063	0.0113546	0.855895
KEGG_PATHWAY	hsa05340:Primary immunodeficiency	7	2.44755	0.000495488	CIITA, CD8A, TAP2, LCK, TAP1, CD40, BTK	211	34	6879	6.71216	0.0857997	0.00203669	0.60917
GOTERM_BP_DIRECT	GO:0006919~activation of cysteine-type endopeptidase activity involved in apoptotic process	8	2.7972	0.0005206	TNFRSF10B, BAX, LCK, PPARG, PML, APAF1, FAS, BCL2L11	286	83	16792	5.65911	0.77068	0.012197	0.927183
GOTERM_BP_DIRECT	GO:1901215~negative regulation of neuron death	6	2.0979	0.000550115	SERPINF1, CREB1, GPNMB, SIRT1, STAT3, CTNNB1	286	40	16792	8.80699	0.789054	0.0127784	0.979506
GOTERM_BP_DIRECT	GO:0071398~cellular response to fatty acid	5	1.74825	0.000557729	CCNB1, E2F1, SREBF1, CREB1, EDN1	286	23	16792	12.7638	0.79355	0.0128487	0.993
KEGG_PATHWAY	hsa04330:Notch signaling pathway	8	2.7972	0.000567667	KAT2B, EP300, PSEN1, NOTCH4, CREBBP, ADAM17, JAG1, RBPJ	211	48	6879	5.43365	0.0976717	0.00228132	0.697624
GOTERM_CC_DIRECT	GO:0032993~protein-DNA complex	5	1.74825	0.000571721	SP1, JUND, NFYA, TCF7L2, CTNNB1	286	25	18224	12.7441	0.194864	0.00937939	0.788282
UP_SEQ_FEATURE	region of interest:Domain B	3	1.04895	0.0005976	RBL2, RBL1, RB1	286	3	20063	70.1503	0.500735	0.0310803	0.957922
UP_SEQ_FEATURE	region of interest:Domain A	3	1.04895	0.0005976	RBL2, RBL1, RB1	286	3	20063	70.1503	0.500735	0.0310803	0.957922
UP_SEQ_FEATURE	chain:lymphocyte antigen	3	1.04895	0.0005976	HLA-DQB1, HLA-DPB1, HLA-DOA	286	3	20063	70.1503	0.500735	0.0310803	0.957922
GOTERM_MF_DIRECT	GO:0003684~damaged DNA binding	7	2.44755	0.000630196	MSH6, XPC, EP300, MSH2, CREBBP, PCNA, BRCA1	283	63	16881	6.6278	0.295664	0.00793425	0.917106
GOTERM_BP_DIRECT	GO:0045671~negative regulation of osteoclast differentiation	5	1.74825	0.000660404	MAFB, NF1, TLR3, TLR4, CTNNB1	286	24	16792	12.2319	0.845605	0.0150742	1.17479
GOTERM_BP_DIRECT	GO:0007050~cell cycle arrest	10	3.4965	0.000683802	KAT2B, MSH2, PML, IRF1, HBP1, RB1, TCF7L2, ATM, BARD1, APC	286	141	16792	4.16406	0.855497	0.0154794	1.21617
UP_KEYWORDS	Notch signaling pathway	6	2.0979	0.000686081	ADAM10, PSEN1, NOTCH4, ADAM17, JAG1, RBPJ	286	51	20581	8.46606	0.178223	0.00489514	0.906308
GOTERM_BP_DIRECT	GO:0001541~ovarian follicle development	6	2.0979	0.000691811	ICAM1, CEBPB, BAX, BCL2, SMAD4, FOXC1	286	42	16792	8.38761	0.858735	0.015535	1.23033
INTERPRO	IPR002719:Retinoblastoma-associated protein, B-box	3	1.04895	0.000697848	RBL2, RBL1, RB1	286	3	18559	64.8916	0.38398	0.0239327	1.04604
INTERPRO	IPR024599:Domain of unknown function DUF3452, retinoblastoma-associated	3	1.04895	0.000697848	RBL2, RBL1, RB1	286	3	18559	64.8916	0.38398	0.0239327	1.04604
INTERPRO	IPR021849:Protein of unknown function DUF3446	3	1.04895	0.000697848	EGR1, EGR3, EGR2	286	3	18559	64.8916	0.38398	0.0239327	1.04604
INTERPRO	IPR015030:Rb C-terminal	3	1.04895	0.000697848	RBL2, RBL1, RB1	286	3	18559	64.8916	0.38398	0.0239327	1.04604
INTERPRO	IPR002720:Retinoblastoma-associated protein, A-box	3	1.04895	0.000697848	RBL2, RBL1, RB1	286	3	18559	64.8916	0.38398	0.0239327	1.04604
KEGG_PATHWAY	hsa05160:Hepatitis C	13	4.54545	0.000712263	EGFR, TLR3, NFKB1, STAT1, STAT3, STAT2, IFNAR1, IRF9, IRF7, GSK3B, IRF1, PIK3CA, IRF3	211	133	6879	3.18665	0.120996	0.00279967	0.874606
GOTERM_BP_DIRECT	GO:0043161~proteasome-mediated ubiquitin-dependent protein catabolic process	12	4.1958	0.00071783	PSMB10, CDK1, MAD2L1, GSK3B, PML, BIRC2, CD2AP, SIRT1, CTNNB1, PSMB9, RNF111, APC	286	203	16792	3.47074	0.868763	0.0159879	1.27632
GOTERM_MF_DIRECT	GO:0046332~SMAD binding	6	2.0979	0.000718964	YY1, TGFBR2, PML, SMAD2, CTNNB1, RNF111	283	43	16881	8.32328	0.329605	0.00884702	1.04566
KEGG_PATHWAY	hsa04919:Thyroid hormone signaling pathway	12	4.1958	0.000726566	KAT2B, NCOA2, EP300, ITGAV, GSK3B, NOTCH4, CREBBP, ESR1, PIK3CA, FOXO1, STAT1, CTNNB1	211	115	6879	3.40194	0.12327	0.00279516	0.892098
OMIM_DISEASE	114500~Colorectal cancer, somatic	5	1.74825	0.000761031	EP300, BAX, PIK3CA, CTNNB1, APC	131	16	4740	11.3073	0.183944	0.183944	0.994283
GOTERM_CC_DIRECT	GO:0005719~nuclear euchromatin	5	1.74825	0.00077393	JUN, CREB1, SIRT1, KLF4, CTNNB1	286	27	18224	11.8001	0.254301	0.0121519	1.0657
GOTERM_BP_DIRECT	GO:2000134~negative regulation of G1/S transition of mitotic cell cycle	5	1.74825	0.00077578	BCL2, EZH2, RB1, GPNMB, PTEN	286	25	16792	11.7427	0.888614	0.0171331	1.37869
GOTERM_BP_DIRECT	GO:0007569~cell aging	5	1.74825	0.00077578	ICAM1, CDK1, BCL2, WRN, SIRT1	286	25	16792	11.7427	0.888614	0.0171331	1.37869
GOTERM_BP_DIRECT	GO:0051090~regulation of sequence-specific DNA binding transcription factor activity	5	1.74825	0.00077578	USP7, FOS, JUN, HCK, ATF2	286	25	16792	11.7427	0.888614	0.0171331	1.37869
GOTERM_BP_DIRECT	GO:0032735~positive regulation of interleukin-12 production	5	1.74825	0.00077578	CD36, IRF8, TLR3, TLR4, CD40	286	25	16792	11.7427	0.888614	0.0171331	1.37869
KEGG_PATHWAY	hsa04151:PI3K-Akt signaling pathway	23	8.04196	0.000786526	EGFR, FLT1, RBL2, MCL1, CREB1, CSF1, ITGA2, NFKB1, TLR4, FOXO3, PTEN, BCL2L11, BRCA1, ATF2, IFNAR1, CCNE1, VWF, ITGA5, CCND2, ITGAV, BCL2, GSK3B, PIK3CA	211	345	6879	2.17346	0.132741	0.00296263	0.965389
GOTERM_BP_DIRECT	GO:0035019~somatic stem cell population maintenance	7	2.44755	0.0008091	EPAS1, SMAD4, SPI1, SMAD2, RBPJ, KLF4, STAT3	286	65	16792	6.32297	0.898638	0.0177243	1.4375
GOTERM_BP_DIRECT	GO:0043627~response to estrogen	7	2.44755	0.0008091	CAV1, EP300, GATA3, TGFBR2, PPARG, ESR1, BRCA1	286	65	16792	6.32297	0.898638	0.0177243	1.4375
GOTERM_CC_DIRECT	GO:0043234~protein complex	17	5.94406	0.000811654	SREBF1, CAV1, HTT, UTRN, MITF, NR3C1, FOXP3, BIRC2, BRCA1, CTNNB1, HDAC4, CHD8, PSEN1, ATP2A2, ASF1B, TOP2A, RNF111	286	412	18224	2.62923	0.264895	0.0122342	1.11738
BIOCARTA	h_g2Pathway:Cell Cycle: G2/M Checkpoint	9	3.14685	0.000838265	CCNB1, CDK1, EP300, PLK1, CHEK1, BRCA1, CDC25A, ATM, CDC25B	143	25	1625	4.09091	0.169173	0.0452765	1.0626
GOTERM_BP_DIRECT	GO:0018076~N-terminal peptidyl-lysine acetylation	3	1.04895	0.000851526	KAT2B, EP300, CREBBP	286	3	16792	58.7133	0.910107	0.0185022	1.51233
UP_KEYWORDS	Zinc-finger	42	14.6853	0.000871965	XIAP, PPARG, UTRN, PML, CTCF, ZEB2, NR3C1, ZEB1, RORA, NR2C2, ATF2, HIC1, BTK, GATA3, XAF1, EGR1, KLF6, EGR3, EGR2, YY1, CREBBP, ESR1, RACGAP1, SNAI2, FOXP3, TRIM22, BIRC2, BRCA1, UHRF1, EP300, SP1, MTF1, SP2, SP3, SP4, DNMT1, TCF19, PRDM1, KLF2, KLF4, BARD1, RNF111	286	1781	20581	1.69702	0.220802	0.00606666	1.15055
SMART	SM00191:Int_alpha	5	1.74825	0.000910033	ITGAX, ITGA5, ITGAV, ITGA2, ITGAM	240	19	10057	11.0274	0.15885	0.0171497	1.12518
GOTERM_BP_DIRECT	GO:0042088~T-helper 1 type immune response	4	1.3986	0.000950062	HLA-DRB1, IL18, HLA-DRB5, TLR4	286	12	16792	19.5711	0.931987	0.020465	1.68594
SMART	SM00339:FH	7	2.44755	0.00100565	FOXM1, FOXA1, FOXF2, FOXO1, FOXC1, FOXO3, FOXP3	240	49	10057	5.98631	0.174007	0.0172289	1.24272
GOTERM_CC_DIRECT	GO:0000784~nuclear chromosome, telomeric region	9	3.14685	0.00101613	CDK1, MSH2, PCNA, PML, WRN, MCM5, ATM, RAD51, CBX5	286	130	18224	4.4114	0.31976	0.0147103	1.39704
OMIM_DISEASE	613659~Gastric cancer, somatic	4	1.3986	0.00102063	KLF6, IRF1, PIK3CA, APC	131	8	4740	18.0916	0.23864	0.12744	1.33136
GOTERM_BP_DIRECT	GO:0002224~toll-like receptor signaling pathway	5	1.74825	0.00104798	CTSK, RPS6KA3, TLR3, TLR4, CTSS	286	27	16792	10.8728	0.948451	0.0223811	1.85816
GOTERM_BP_DIRECT	GO:0045165~cell fate commitment	6	2.0979	0.00105493	SPRY2, GATA3, PPARG, PML, SMAD2, PRDM1	286	46	16792	7.65825	0.949457	0.0223593	1.87038
GOTERM_BP_DIRECT	GO:0051591~response to cAMP	6	2.0979	0.00105493	SREBF1, FOS, JUN, JUND, STAT1, BIRC2	286	46	16792	7.65825	0.949457	0.0223593	1.87038
GOTERM_BP_DIRECT	GO:0032729~positive regulation of interferon-gamma production	6	2.0979	0.00105493	IL18, IRF8, HLA-A, TLR4, HLA-DPB1, IFNAR1	286	46	16792	7.65825	0.949457	0.0223593	1.87038
GOTERM_MF_DIRECT	GO:0004872~receptor activity	12	4.1958	0.00107896	ICAM1, CD86, TNFRSF10B, ITGAX, NOTCH4, TLR3, TLR4, ITGB2, FAS, CD40, CSF2RA, NR2C2	283	217	16881	3.29863	0.451313	0.0129636	1.5654
GOTERM_MF_DIRECT	GO:0005524~ATP binding	42	14.6853	0.00108498	BTAF1, UBA7, INO80, MLH1, AURKA, CHEK1, AURKB, ABCA1, BTK, KIF2C, CHD8, TAP2, TAP1, PIK3CA, TOP2A, RUNX2, RUNX3, ERCC2, CIITA, EGFR, CDK1, CDC6, MSH6, TAF1, FLT1, MAT2A, MSH2, HCK, TGFBR2, BRIP1, ATAD2, WRN, MCM5, ATM, RAD51, RPS6KA3, ATP2A2, PLK1, ATP2C1, GSK3B, LCK, APAF1	283	1495	16881	1.67579	0.453149	0.01276	1.57407
GOTERM_BP_DIRECT	GO:0008584~male gonad development	8	2.7972	0.00109604	NUPR1, MSH2, BCL2, GATA3, ESR1, TLR3, BCL2L11, ASPM	286	94	16792	4.99688	0.95501	0.0230484	1.9426
GOTERM_MF_DIRECT	GO:0031625~ubiquitin protein ligase binding	14	4.8951	0.00111642	TXNIP, EGFR, USP7, EGR2, PML, FOXO1, AURKA, SMAD2, CD40, RB1, BRCA1, ATF6, GSK3B, BCL2	283	287	16881	2.90976	0.462635	0.0128558	1.61934
KEGG_PATHWAY	hsa05205:Proteoglycans in cancer	16	5.59441	0.0011275	EGFR, CAV1, ESR1, ITGA2, IGF2, TLR4, MMP2, STAT3, CTNNB1, ITGA5, ITGAV, PIK3CA, FAS, TWIST2, PLAU, TWIST1	211	200	6879	2.60815	0.184695	0.00415854	1.38124
GOTERM_BP_DIRECT	GO:0050900~leukocyte migration	9	3.14685	0.00113201	ICAM1, CAV1, ITGAX, ITGA5, ITGAV, LCK, PIK3CA, ITGB2, ITGAM	286	122	16792	4.33131	0.959366	0.0236206	2.00574
GOTERM_BP_DIRECT	GO:0071230~cellular response to amino acid stimulus	6	2.0979	0.00116437	EGFR, CEBPB, SOCS1, DNMT1, ZEB1, MMP2	286	47	16792	7.49531	0.962923	0.0241101	2.0625
GOTERM_BP_DIRECT	GO:0042110~T cell activation	6	2.0979	0.00116437	CD86, CD8A, FOXP3, WAS, DLG1, IFNAR1	286	47	16792	7.49531	0.962923	0.0241101	2.0625
GOTERM_MF_DIRECT	GO:0035497~cAMP response element binding	4	1.3986	0.00116514	ATF6, JUN, CREB1, ATF2	283	13	16881	18.3539	0.477011	0.0131414	1.68944
GOTERM_MF_DIRECT	GO:0004402~histone acetyltransferase activity	6	2.0979	0.00119504	TAF1, KAT2B, NCOA2, EP300, CREBBP, ATF2	283	48	16881	7.45627	0.485643	0.0132087	1.73244
GOTERM_BP_DIRECT	GO:0009314~response to radiation	5	1.74825	0.00120647	JUN, BCL2, JUND, CXCL12, CDC25A	286	28	16792	10.4845	0.967089	0.0247901	2.13632
GOTERM_BP_DIRECT	GO:0032689~negative regulation of interferon-gamma production	5	1.74825	0.00120647	HLA-DRB1, GATA3, HLA-DRB5, TLR4, FOXP3	286	28	16792	10.4845	0.967089	0.0247901	2.13632
GOTERM_BP_DIRECT	GO:0045931~positive regulation of mitotic cell cycle	5	1.74825	0.00120647	CCNB1, CDK1, FOXA1, BIRC5, CDC25B	286	28	16792	10.4845	0.967089	0.0247901	2.13632
GOTERM_BP_DIRECT	GO:0001569~patterning of blood vessels	5	1.74825	0.00120647	NOTCH4, EDN1, TGFBR2, ENG, CTNNB1	286	28	16792	10.4845	0.967089	0.0247901	2.13632
GOTERM_BP_DIRECT	GO:0035666~TRIF-dependent toll-like receptor signaling pathway	5	1.74825	0.00120647	IRF7, TLR3, TLR4, IRF3, BIRC2	286	28	16792	10.4845	0.967089	0.0247901	2.13632
GOTERM_BP_DIRECT	GO:0010745~negative regulation of macrophage derived foam cell differentiation	4	1.3986	0.00121964	ITGAV, PPARG, ABCA1, ADIPOQ	286	13	16792	18.0656	0.968294	0.0248768	2.1594
GOTERM_BP_DIRECT	GO:0050872~white fat cell differentiation	4	1.3986	0.00121964	PPARG, FABP4, SNAI2, SIRT1	286	13	16792	18.0656	0.968294	0.0248768	2.1594
GOTERM_BP_DIRECT	GO:0003198~epithelial to mesenchymal transition involved in endocardial cushion formation	4	1.3986	0.00121964	SMAD4, RBPJ, SNAI2, ENG	286	13	16792	18.0656	0.968294	0.0248768	2.1594
GOTERM_BP_DIRECT	GO:0045088~regulation of innate immune response	4	1.3986	0.00121964	XIAP, IRF1, ERAP1, BIRC2	286	13	16792	18.0656	0.968294	0.0248768	2.1594
GOTERM_BP_DIRECT	GO:0042787~protein ubiquitination involved in ubiquitin-dependent protein catabolic process	10	3.4965	0.00122148	CCNB1, CDK1, TAF1, UHRF1, MAD2L1, PLK1, AURKA, PTTG1, AURKB, RNF111	286	153	16792	3.83747	0.968458	0.0247356	2.16262
GOTERM_BP_DIRECT	GO:0043542~endothelial cell migration	5	1.74825	0.001381	PIK3CA, ITGB2, TNFSF12, STAT1, PTEN	286	29	16792	10.123	0.979923	0.0277248	2.44179
UP_SEQ_FEATURE	region of interest:Alpha-2	4	1.3986	0.0013849	HLA-A, HLA-DOA, HLA-DMA, HLA-DRA	286	16	20063	17.5376	0.800185	0.067621	2.20678
UP_SEQ_FEATURE	region of interest:Alpha-1	4	1.3986	0.0013849	HLA-A, HLA-DOA, HLA-DMA, HLA-DRA	286	16	20063	17.5376	0.800185	0.067621	2.20678
GOTERM_BP_DIRECT	GO:0035914~skeletal muscle cell differentiation	6	2.0979	0.00140814	EGR1, FOS, ATF3, EGR2, NUPR1, RB1	286	49	16792	7.18938	0.981408	0.0280631	2.48919
BIOCARTA	h_mhcPathway:Antigen Processing and Presentation	6	2.0979	0.00142557	HLA-DRB1, TAP2, TAP1, HLA-A, PSMB9, HLA-DRA	143	11	1625	6.19835	0.270412	0.0611083	1.80087
GOTERM_MF_DIRECT	GO:0000400~four-way junction DNA binding	4	1.3986	0.00146467	MSH6, MSH2, YY1, RAD51	283	14	16881	17.0429	0.55734	0.0158525	2.11944
GOTERM_BP_DIRECT	GO:0001934~positive regulation of protein phosphorylation	9	3.14685	0.0014656	EGFR, CCND2, ADAM17, IGF2, CD40, GPNMB, ADIPOQ, SIRT1, ENG	286	127	16792	4.16078	0.9842	0.0289882	2.58951
GOTERM_BP_DIRECT	GO:0009791~post-embryonic development	7	2.44755	0.00148965	SGPL1, PSEN1, BCL2, GATA3, SMAD2, PRDM1, ERCC2	286	73	16792	5.63004	0.98524	0.0292528	2.63147
KEGG_PATHWAY	hsa04510:Focal adhesion	16	5.59441	0.00152005	EGFR, CAV1, FLT1, XIAP, ITGA2, BIRC2, PTEN, CTNNB1, VWF, ITGA5, CCND2, ITGAV, JUN, GSK3B, BCL2, PIK3CA	211	206	6879	2.53219	0.240685	0.00549164	1.858
GOTERM_BP_DIRECT	GO:2001241~positive regulation of extrinsic apoptotic signaling pathway in absence of ligand	4	1.3986	0.00153287	SRPX, BAX, NF1, FAS	286	14	16792	16.7752	0.986941	0.029882	2.70684
GOTERM_BP_DIRECT	GO:0040029~regulation of gene expression, epigenetic	4	1.3986	0.00153287	HDAC4, CTCF, IFI16, KLF2	286	14	16792	16.7752	0.986941	0.029882	2.70684
GOTERM_BP_DIRECT	GO:0031573~intra-S DNA damage checkpoint	4	1.3986	0.00153287	XPC, MDC1, MSH2, ATF2	286	14	16792	16.7752	0.986941	0.029882	2.70684
GOTERM_BP_DIRECT	GO:0002474~antigen processing and presentation of peptide antigen via MHC class I	5	1.74825	0.00157242	HLA-DQB1, TAP2, TAP1, HLA-A, ERAP1	286	30	16792	9.78555	0.988325	0.0304321	2.77575
GOTERM_MF_DIRECT	GO:0019900~kinase binding	7	2.44755	0.00158114	CDC6, CEBPB, HTT, RB1, FAS, CTNNB1, BARD1	283	75	16881	5.56735	0.585138	0.0167771	2.28617
GOTERM_MF_DIRECT	GO:0051434~BH3 domain binding	3	1.04895	0.00163186	MCL1, BAX, BCL2	283	4	16881	44.7376	0.596693	0.0169872	2.35869
GOTERM_MF_DIRECT	GO:0032137~guanine/thymine mispair binding	3	1.04895	0.00163186	MSH6, MSH2, MLH1	283	4	16881	44.7376	0.596693	0.0169872	2.35869
GOTERM_BP_DIRECT	GO:0006355~regulation of transcription, DNA-templated	42	14.6853	0.00164817	E2F1, EZH2, MITF, PML, NR3C1, RORA, NFYA, PTTG1, NR2C2, ATF2, HIC1, LYL1, HBP1, ASF1B, RUNX2, RUNX3, CIITA, EGR3, EGR2, CEBPB, CREB1, CREBBP, ESR1, SMAD4, ATAD2, IGF2, FOXP3, TRIM22, BIRC2, STAT3, IRF9, NCOA2, EP300, SP1, MEOX2, SP3, NOTCH4, MNDA, IRF3, FOXC1, TMPO, ENG	286	1504	16792	1.6396	0.99058	0.0316595	2.90762
SMART	SM01367:SM01367	3	1.04895	0.00166083	RBL2, RBL1, RB1	240	3	10057	41.9042	0.270809	0.025975	2.0447
SMART	SM01369:SM01369	3	1.04895	0.00166083	RBL2, RBL1, RB1	240	3	10057	41.9042	0.270809	0.025975	2.0447
SMART	SM01368:SM01368	3	1.04895	0.00166083	RBL2, RBL1, RB1	240	3	10057	41.9042	0.270809	0.025975	2.0447
UP_SEQ_FEATURE	short sequence motif:BH3	4	1.3986	0.00166409	MCL1, BAX, BCL2, BCL2L11	286	17	20063	16.506	0.855616	0.0774712	2.6461
GOTERM_BP_DIRECT	GO:0016337~single organismal cell-cell adhesion	8	2.7972	0.00166608	EGFR, ICAM1, PSEN1, ICAM2, CD2AP, CDH5, CTNNB1, DLG1	286	101	16792	4.65056	0.991045	0.0317826	2.93877
GOTERM_BP_DIRECT	GO:0045351~type I interferon biosynthetic process	3	1.04895	0.00168394	IRF7, IRF3, IFNAR1	286	4	16792	44.035	0.991487	0.0319031	2.96983
GOTERM_BP_DIRECT	GO:0043123~positive regulation of I-kappaB kinase/NF-kappaB signaling	10	3.4965	0.00174001	CFLAR, TNFRSF10B, CD36, ATP2C1, IRF3, CD40, BIRC2, TRIM22, ADIPOQ, CTNNB1	286	161	16792	3.64679	0.992738	0.0327298	3.06728
GOTERM_BP_DIRECT	GO:0010332~response to gamma radiation	5	1.74825	0.00178153	BAX, BCL2, GATA3, PML, CXCL10	286	31	16792	9.46988	0.993543	0.0332771	3.13937
GOTERM_BP_DIRECT	GO:0071479~cellular response to ionizing radiation	5	1.74825	0.00178153	INO80, IFI16, SNAI2, SIRT1, RAD51	286	31	16792	9.46988	0.993543	0.0332771	3.13937
UP_SEQ_FEATURE	compositionally biased region:Poly-Gln	9	3.14685	0.00178212	USP7, NCOA2, EP300, MEOX2, HTT, SP3, CREBBP, RORA, RUNX2	286	156	20063	4.04714	0.87415	0.0795629	2.83126
GOTERM_MF_DIRECT	GO:0035064~methylated histone binding	6	2.0979	0.00187169	MSH6, CHD8, UHRF1, FMR1, CBX7, CBX5	283	53	16881	6.75285	0.647122	0.0191046	2.70093
GOTERM_BP_DIRECT	GO:2000679~positive regulation of transcription regulatory region DNA binding	4	1.3986	0.00189216	GATA3, RB1, KLF4, TWIST1	286	15	16792	15.6569	0.995281	0.0350774	3.33122
GOTERM_BP_DIRECT	GO:0032270~positive regulation of cellular protein metabolic process	4	1.3986	0.00189216	UHRF1, CSF1, ADIPOQ, KLF4	286	15	16792	15.6569	0.995281	0.0350774	3.33122
UP_KEYWORDS	Host cell receptor for virus entry	6	2.0979	0.0019246	ICAM1, CD86, HLA-DRB1, ITGA5, ITGAV, ITGA2	286	64	20581	6.74639	0.423607	0.0130326	2.52318
INTERPRO	IPR013088:Zinc finger, NHR/GATA-type	6	2.0979	0.00194395	GATA3, PPARG, ESR1, NR3C1, RORA, NR2C2	286	58	18559	6.71293	0.740868	0.0622816	2.88854
GOTERM_BP_DIRECT	GO:0051092~positive regulation of NF-kappaB transcription factor activity	9	3.14685	0.00196409	ICAM1, CFLAR, TLR3, NFKB1, TLR4, ITGB2, CD40, TRIM22, BTK	286	133	16792	3.97308	0.996151	0.036151	3.45576
GOTERM_BP_DIRECT	GO:0007259~JAK-STAT cascade	5	1.74825	0.00200917	SOCS1, STAT1, STAT3, STAT2, IFNAR1	286	32	16792	9.17395	0.996612	0.0367273	3.53373
UP_SEQ_FEATURE	compositionally biased region:Poly-Ala	15	5.24476	0.00201717	MSH6, EGR2, RBL2, SMAD4, FOXO1, RB1, USF2, HIC1, JUND, SP4, FOXF2, FOXC1, ID4, KLF2, RUNX2	286	404	20063	2.60459	0.904279	0.0862907	3.19902
UP_KEYWORDS	Bromodomain	5	1.74825	0.00202238	TAF1, KAT2B, EP300, CREBBP, ATAD2	286	39	20581	9.22584	0.439533	0.0133745	2.64978
INTERPRO	IPR008917:Eukaryotic transcription factor, Skn-1-like, DNA-binding	4	1.3986	0.00207731	MAF, MAFB, JUN, JUND	286	17	18559	15.2686	0.763818	0.0634925	3.0838
GOTERM_BP_DIRECT	GO:0045471~response to ethanol	8	2.7972	0.00208221	ICAM1, CDK1, TYMS, GATA3, BIRC2, PTEN, ADIPOQ, STAT3	286	105	16792	4.47339	0.997246	0.0377943	3.65996
GOTERM_CC_DIRECT	GO:0005657~replication fork	4	1.3986	0.00218755	UHRF1, PCNA, DNMT1, CHEK1	286	17	18224	14.993	0.563946	0.0302727	2.98511
GOTERM_MF_DIRECT	GO:0050431~transforming growth factor beta binding	4	1.3986	0.00219832	CD36, ITGAV, TGFBR2, ENG	283	16	16881	14.9125	0.705834	0.0220018	3.16526
GOTERM_MF_DIRECT	GO:0001190~transcriptional activator activity, RNA polymerase II transcription factor binding	4	1.3986	0.00219832	LMO2, JUN, CREB1, KLF4	283	16	16881	14.9125	0.705834	0.0220018	3.16526
GOTERM_BP_DIRECT	GO:0050728~negative regulation of inflammatory response	7	2.44755	0.00223552	SERPINF1, ETS1, GATA3, NFKB1, RORA, ADIPOQ, KLF4	286	79	16792	5.20244	0.998216	0.0402652	3.92437
GOTERM_BP_DIRECT	GO:1902042~negative regulation of extrinsic apoptotic signaling pathway via death domain receptors	5	1.74825	0.00225614	ICAM1, CFLAR, TNFRSF10B, FAS, BRCA1	286	33	16792	8.89595	0.998318	0.0403726	3.95989
GOTERM_BP_DIRECT	GO:2001244~positive regulation of intrinsic apoptotic signaling pathway	5	1.74825	0.00225614	CAV1, BAX, BCL2, LCK, BCL2L11	286	33	16792	8.89595	0.998318	0.0403726	3.95989
INTERPRO	IPR009110:Nuclear receptor coactivator, interlocking	3	1.04895	0.00227919	NCOA2, EP300, CREBBP	286	5	18559	38.935	0.794757	0.0665338	3.37872
GOTERM_BP_DIRECT	GO:0090026~positive regulation of monocyte chemotaxis	4	1.3986	0.00229977	CCR1, CCL5, CXCL12, CXCL10	286	16	16792	14.6783	0.998513	0.0408796	4.03497
GOTERM_BP_DIRECT	GO:0006349~regulation of gene expression by genetic imprinting	4	1.3986	0.00229977	GSK3B, IGF2, CTCF, BRCA1	286	16	16792	14.6783	0.998513	0.0408796	4.03497
GOTERM_BP_DIRECT	GO:2001234~negative regulation of apoptotic signaling pathway	4	1.3986	0.00229977	PSEN1, BAX, BCL2, CTNNB1	286	16	16792	14.6783	0.998513	0.0408796	4.03497
GOTERM_BP_DIRECT	GO:0035994~response to muscle stretch	4	1.3986	0.00229977	FOS, JUN, EDN1, NFKB1	286	16	16792	14.6783	0.998513	0.0408796	4.03497
GOTERM_CC_DIRECT	GO:0032133~chromosome passenger complex	3	1.04895	0.00236242	AURKA, BIRC5, AURKB	286	5	18224	38.2322	0.591971	0.0315078	3.22013
GOTERM_BP_DIRECT	GO:0000086~G2/M transition of mitotic cell cycle	9	3.14685	0.00236461	CCNB1, CDK1, PLK1, FOXM1, CHEK1, AURKA, BIRC5, CDC25A, CDC25B	286	137	16792	3.85708	0.998763	0.0417471	4.14648
GOTERM_MF_DIRECT	GO:0070888~E-box binding	5	1.74825	0.00238266	LMO2, GATA3, ZEB1, TCF4, TWIST1	283	34	16881	8.77208	0.734553	0.0234063	3.42639
INTERPRO	IPR004367:Cyclin, C-terminal domain	4	1.3986	0.00246465	CCNB1, CCNE1, CCND2, CCNA2	286	18	18559	14.4204	0.8196	0.068871	3.64891
UP_SEQ_FEATURE	domain:SH2	7	2.44755	0.00248337	HCK, LCK, SOCS1, STAT1, STAT3, BTK, STAT2	286	96	20063	5.11513	0.944383	0.101483	3.92459
GOTERM_MF_DIRECT	GO:0032403~protein complex binding	11	3.84615	0.00249279	CIITA, SREBF1, CFLAR, KAT2B, ITGA2, ITGB2, NR3C1, WRN, CD2AP, ATF1, ATM	283	206	16881	3.1852	0.750357	0.024052	3.58209
KEGG_PATHWAY	hsa04066:HIF-1 signaling pathway	10	3.4965	0.00252082	EGFR, FLT1, EP300, BCL2, EDN1, CREBBP, PIK3CA, NFKB1, TLR4, STAT3	211	96	6879	3.39603	0.366721	0.00891773	3.06389
GOTERM_BP_DIRECT	GO:0001932~regulation of protein phosphorylation	5	1.74825	0.00252326	SOCS1, EZH2, PML, RAD51, STAT2	286	34	16792	8.63431	0.999211	0.0442131	4.41879
GOTERM_BP_DIRECT	GO:0001837~epithelial to mesenchymal transition	5	1.74825	0.00252326	GSK3B, FOXF2, RBPJ, SNAI2, CTNNB1	286	34	16792	8.63431	0.999211	0.0442131	4.41879
KEGG_PATHWAY	hsa05322:Systemic lupus erythematosus	12	4.1958	0.00253313	HLA-DQB1, CD86, HLA-DRB1, FCGR1A, HLA-DRB5, CD40, HLA-DPB1, HLA-DMB, HLA-DOA, HLA-DMA, HLA-DOB, HLA-DRA	211	134	6879	2.91957	0.368134	0.00878957	3.07864
UP_SEQ_FEATURE	zinc finger region:C2H2-type 1	18	6.29371	0.00254431	EGR1, KLF6, EGR3, EGR2, YY1, CTCF, ZEB2, ZEB1, SNAI2, HIC1, SP1, MTF1, SP2, SP3, SP4, PRDM1, KLF2, KLF4	286	554	20063	2.27925	0.948194	0.100326	4.01905
UP_KEYWORDS	Dwarfism	8	2.7972	0.00267217	MAF, CDC6, SERPINF1, PCNA, IGF2, MMP13, STAT3, ERCC2	286	134	20581	4.29621	0.534789	0.017242	3.48728
GOTERM_BP_DIRECT	GO:0009615~response to virus	8	2.7972	0.00271053	IFIT3, IRF7, GATA3, CCL5, FOXP3, TRIM22, CXCL12, IFNAR1	286	110	16792	4.27006	0.999536	0.0471286	4.73928
GOTERM_BP_DIRECT	GO:0031589~cell-substrate adhesion	4	1.3986	0.00275777	VWF, ITGA5, ITGAV, ITGA2	286	17	16792	13.8149	0.999594	0.0476388	4.81997
GOTERM_BP_DIRECT	GO:0030224~monocyte differentiation	4	1.3986	0.00275777	SP3, JUN, PPARG, IFI16	286	17	16792	13.8149	0.999594	0.0476388	4.81997
GOTERM_BP_DIRECT	GO:0051571~positive regulation of histone H3-K4 methylation	4	1.3986	0.00275777	SMAD4, DNMT1, BRCA1, CTNNB1	286	17	16792	13.8149	0.999594	0.0476388	4.81997
GOTERM_BP_DIRECT	GO:0002381~immunoglobulin production involved in immunoglobulin mediated immune response	3	1.04895	0.00277512	HLA-DQB1, HLA-DRB1, HLA-DRB5	286	5	16792	35.228	0.999614	0.0476411	4.84958
GOTERM_BP_DIRECT	GO:0060850~regulation of transcription involved in cell fate commitment	3	1.04895	0.00277512	CEBPB, PPARG, RORA	286	5	16792	35.228	0.999614	0.0476411	4.84958
GOTERM_BP_DIRECT	GO:0043570~maintenance of DNA repeat elements	3	1.04895	0.00277512	MSH6, MSH2, TCF7L2	286	5	16792	35.228	0.999614	0.0476411	4.84958
GOTERM_BP_DIRECT	GO:0043550~regulation of lipid kinase activity	3	1.04895	0.00277512	RBL2, RBL1, RB1	286	5	16792	35.228	0.999614	0.0476411	4.84958
GOTERM_BP_DIRECT	GO:0006298~mismatch repair	5	1.74825	0.00281132	MSH6, XPC, MSH2, PCNA, MLH1	286	35	16792	8.38761	0.999651	0.0479576	4.91135
GOTERM_BP_DIRECT	GO:0048565~digestive tract development	5	1.74825	0.00281132	CCNB1, CHD8, GATA3, TGFBR2, RB1	286	35	16792	8.38761	0.999651	0.0479576	4.91135
UP_KEYWORDS	Disulfide bond	67	23.4266	0.00284445	MSR1, CD8A, EDN1, FST, TLR3, TLR4, JAG1, TNFSF12, HLA-DMB, HLA-DMA, MMP2, CXCL12, CXCL10, SRPX, ERAP1, FAS, DNAJC3, CSF2RA, EGFR, ICAM1, ADAM10, ICAM2, HLA-A, CTSS, CD40, MMP13, CD163, IFNAR1, CD86, CTSK, CD36, TNFRSF10B, TNFSF13B, BACE1, ADAM17, ADAMTS1, VCAN, HLA-DRA, HLA-DQB1, HLA-DRB1, CCR1, CSF1, LRIG2, ITGB2, ABCA1, CCL5, ITGAM, LIF, ITGAX, ITGAV, FCGR1A, HLA-DRB5, HLA-DPB1, HLA-DOA, CD6, H…	286	3434	20581	1.40403	0.557215	0.0179409	3.70821
GOTERM_CC_DIRECT	GO:0030658~transport vesicle membrane	5	1.74825	0.00284504	HLA-DQB1, HLA-DRB1, HLA-DRB5, HLA-DPB1, HLA-DRA	286	38	18224	8.38425	0.660339	0.0365501	3.86603
UP_KEYWORDS	Cell adhesion	16	5.59441	0.00293882	ICAM1, ICAM2, ITGA2, ITGB2, ITGAM, CDH5, CTNNB1, VWF, CD36, SRPX, ITGAX, PSEN1, ITGA5, ITGAV, CD6, ENG	286	479	20581	2.40373	0.569039	0.0181323	3.82902
GOTERM_CC_DIRECT	GO:0005819~spindle	8	2.7972	0.0029481	PLK1, AURKA, BIRC5, NR3C1, RB1, AURKB, ATM, ERCC2	286	121	18224	4.21291	0.673388	0.0366123	4.00343
GOTERM_MF_DIRECT	GO:0001227~transcriptional repressor activity, RNA polymerase II transcription regulatory region sequence-specific binding	6	2.0979	0.00301108	MITF, NFKB1, ZEB2, FOXO3, ZEB1, ETV3	283	59	16881	6.06612	0.813007	0.0284945	4.31169
UP_KEYWORDS	Centromere	8	2.7972	0.00302393	KIF2C, MAD2L1, PLK1, FMR1, BIRC5, CTCF, AURKB, CBX5	286	137	20581	4.20213	0.579434	0.01826	3.93787
UP_KEYWORDS	Endosome	16	5.59441	0.00302819	EGFR, HLA-DQB1, PLD1, FLT1, HLA-DRB1, PML, TLR3, HLA-DMB, HLA-DMA, IFNAR1, BACE1, HLA-DRB5, HLA-DPB1, HLA-DOA, HLA-DOB, HLA-DRA	286	481	20581	2.39373	0.579948	0.0179081	3.94332
GOTERM_BP_DIRECT	GO:0070374~positive regulation of ERK1 and ERK2 cascade	10	3.4965	0.00306013	EGFR, SPRY2, ICAM1, CD36, CCR1, JUN, TLR4, CCL5, GPNMB, PTEN	286	175	16792	3.35504	0.999828	0.0517848	5.33488
UP_KEYWORDS	Nucleotide-binding	40	13.986	0.00307321	BTAF1, UBA7, INO80, AURKA, CHEK1, AURKB, ABCA1, BTK, KIF2C, CHD8, TAP2, TAP1, PIK3CA, TOP2A, ERCC2, CIITA, EGFR, CDK1, CDC6, MSH6, TAF1, FLT1, MAT2A, MSH2, HCK, TGFBR2, BRIP1, ATAD2, WRN, MCM5, ATM, RAD51, RPS6KA3, ATP2A2, GSPT1, PLK1, ATP2C1, GSK3B, LCK, APAF1	286	1788	20581	1.60988	0.585338	0.0178047	4.00084
GOTERM_MF_DIRECT	GO:0071837~HMG box domain binding	4	1.3986	0.00312518	EGR2, SP1, JUN, GATA3	283	18	16881	13.2556	0.824536	0.0290662	4.47162
GOTERM_BP_DIRECT	GO:0043406~positive regulation of MAP kinase activity	6	2.0979	0.00322249	EGFR, FLT1, PSEN1, EDN1, EZH2, CD40	286	59	16792	5.97084	0.999891	0.0541374	5.61028
GOTERM_MF_DIRECT	GO:0005518~collagen binding	6	2.0979	0.0032408	VWF, CTSK, SMAD4, ITGA2, CTSS, MMP13	283	60	16881	5.96502	0.835494	0.0296323	4.63342
GOTERM_BP_DIRECT	GO:0001709~cell fate determination	4	1.3986	0.00326811	MCL1, GATA3, NOTCH4, JAG1	286	18	16792	13.0474	0.999905	0.0545603	5.68753
UP_KEYWORDS	Alternative initiation	7	2.44755	0.00326956	CAV1, CEBPB, SP3, HCK, NR3C1, PTEN, BRCA1	286	104	20581	4.84357	0.608052	0.0185582	4.25136
INTERPRO	IPR011029:Death-like domain	7	2.44755	0.00327614	CFLAR, TNFRSF10B, NFKB1, APAF1, IFI16, FAS, BIRC2	286	94	18559	4.83235	0.897447	0.0870691	4.82286
INTERPRO	IPR001003:MHC class II, alpha chain, N-terminal	3	1.04895	0.00338415	HLA-DOA, HLA-DMA, HLA-DRA	286	6	18559	32.4458	0.904877	0.0865111	4.9781
GOTERM_BP_DIRECT	GO:0001822~kidney development	7	2.44755	0.00342737	SGPL1, SERPINF1, BAX, GATA3, ADAMTS1, RRM2B, BCL2L11	286	86	16792	4.77899	0.999939	0.0568119	5.95674
BIOCARTA	h_rbPathway:RB Tumor Suppressor/Checkpoint Signaling in response to DNA damage	6	2.0979	0.00343715	CDK1, CHEK1, RB1, CDC25A, ATM, CDC25B	143	13	1625	5.24476	0.532763	0.119108	4.29122
GOTERM_BP_DIRECT	GO:0045669~positive regulation of osteoblast differentiation	6	2.0979	0.0034676	CEBPB, JUND, ID4, JAG1, RUNX2, CTNNB1	286	60	16792	5.87133	0.999946	0.0571262	6.02461
GOTERM_CC_DIRECT	GO:0005925~focal adhesion	15	5.24476	0.00354197	EGFR, ICAM1, CAV1, ADAM10, FLT1, HCK, VIM, ITGA2, CTNNB1, ITGA5, MDC1, ITGAV, ADAM17, ENG, PLAU	286	391	18224	2.44451	0.739406	0.0424529	4.79168
UP_SEQ_FEATURE	zinc finger region:NR C4-type	5	1.74825	0.00375875	PPARG, ESR1, NR3C1, RORA, NR2C2	286	45	20063	7.79448	0.987423	0.14006	5.88354
UP_SEQ_FEATURE	short sequence motif:Cysteine switch	5	1.74825	0.00375875	ADAM10, ADAM17, ADAMTS1, MMP13, MMP2	286	45	20063	7.79448	0.987423	0.14006	5.88354
UP_SEQ_FEATURE	DNA-binding region:Nuclear receptor	5	1.74825	0.00375875	PPARG, ESR1, NR3C1, RORA, NR2C2	286	45	20063	7.79448	0.987423	0.14006	5.88354
GOTERM_BP_DIRECT	GO:0001568~blood vessel development	5	1.74825	0.00380889	PSEN1, ITGAV, TGFBR2, FOXO1, TCF7L2	286	38	16792	7.72543	0.999979	0.0622189	6.59868
GOTERM_BP_DIRECT	GO:0032720~negative regulation of tumor necrosis factor production	5	1.74825	0.00380889	TLR4, GPNMB, FOXP3, ADIPOQ, TWIST1	286	38	16792	7.72543	0.999979	0.0622189	6.59868
GOTERM_BP_DIRECT	GO:0008625~extrinsic apoptotic signaling pathway via death domain receptors	5	1.74825	0.00380889	TNFRSF10B, BAX, BCL2, NF1, FAS	286	38	16792	7.72543	0.999979	0.0622189	6.59868
GOTERM_BP_DIRECT	GO:0045672~positive regulation of osteoclast differentiation	4	1.3986	0.0038326	FOS, CCR1, CSF1, CREB1	286	19	16792	12.3607	0.999981	0.0622359	6.63844
KEGG_PATHWAY	hsa04350:TGF-beta signaling pathway	9	3.14685	0.00393031	EP300, SP1, FST, CREBBP, TGFBR2, RBL1, SMAD4, SMAD2, ID4	211	84	6879	3.49306	0.509725	0.0133588	4.7392
UP_KEYWORDS	SH2 domain	7	2.44755	0.00393914	HCK, LCK, SOCS1, STAT1, STAT3, BTK, STAT2	286	108	20581	4.66417	0.676585	0.0218905	5.10111
GOTERM_MF_DIRECT	GO:0032405~MutLalpha complex binding	3	1.04895	0.00399022	MSH6, MSH2, PCNA	283	6	16881	29.8251	0.891716	0.0357866	5.67602
GOTERM_MF_DIRECT	GO:0019903~protein phosphatase binding	6	2.0979	0.00400556	EGFR, LCK, PPARG, STAT3, CDH5, CTNNB1	283	63	16881	5.68097	0.89264	0.035353	5.69725
GOTERM_MF_DIRECT	GO:0008270~zinc ion binding	33	11.5385	0.00403982	LMO2, XIAP, LMO4, UTRN, PPARG, PML, CTCF, NR3C1, ZEB1, RORA, MMP2, NR2C2, GATA3, ERAP1, XAF1, EGR1, YY1, CREBBP, ESR1, BIRC5, TRIM22, MMP13, BIRC2, BRCA1, HDAC4, UHRF1, EP300, DNMT1, ADAMTS1, TCF19, KLF4, RNF111, BARD1	283	1169	16881	1.68388	0.894674	0.0350946	5.74465
GOTERM_BP_DIRECT	GO:0007049~cell cycle	11	3.84615	0.00404217	TXNIP, TAF1, RPS6KA3, UHRF1, RBL2, CCND2, FOXM1, RBL1, AURKA, AURKB, BRCA1	286	217	16792	2.97625	0.999989	0.0651591	6.98916
GOTERM_CC_DIRECT	GO:0005765~lysosomal membrane	12	4.1958	0.00406093	HLA-DQB1, PLD1, HLA-DRB1, PSEN1, HLA-DRB5, TLR3, HLA-DPB1, HLA-DMB, HLA-DOA, HLA-DMA, HLA-DOB, HLA-DRA	286	274	18224	2.79067	0.786096	0.0470516	5.47557
GOTERM_BP_DIRECT	GO:0007507~heart development	10	3.4965	0.00411033	EP300, GATA3, EDN1, TGFBR2, NF1, PPARG, PCNA, FOXC1, PTEN, ATM	286	183	16792	3.20838	0.999991	0.0658487	7.10297
GOTERM_BP_DIRECT	GO:0071559~response to transforming growth factor beta	3	1.04895	0.00411609	SMAD4, ENG, RUNX3	286	6	16792	29.3566	0.999991	0.0655675	7.11258
GOTERM_BP_DIRECT	GO:0010742~macrophage derived foam cell differentiation	3	1.04895	0.00411609	EP300, PPARG, STAT1	286	6	16792	29.3566	0.999991	0.0655675	7.11258
GOTERM_BP_DIRECT	GO:0007182~common-partner SMAD protein phosphorylation	3	1.04895	0.00411609	TGFBR2, PML, SMAD2	286	6	16792	29.3566	0.999991	0.0655675	7.11258
GOTERM_BP_DIRECT	GO:0071168~protein localization to chromatin	3	1.04895	0.00411609	PLK1, EZH2, ESR1	286	6	16792	29.3566	0.999991	0.0655675	7.11258
GOTERM_BP_DIRECT	GO:0048733~sebaceous gland development	3	1.04895	0.00411609	SMAD4, RBPJ, CBX7	286	6	16792	29.3566	0.999991	0.0655675	7.11258
GOTERM_BP_DIRECT	GO:0001756~somitogenesis	5	1.74825	0.00418841	EP300, PSEN1, FOXC1, RBPJ, ATM	286	39	16792	7.52734	0.999993	0.0663102	7.23317
GOTERM_BP_DIRECT	GO:0032570~response to progesterone	5	1.74825	0.00418841	TXNIP, SREBF1, TYMS, FOS, CAV1	286	39	16792	7.52734	0.999993	0.0663102	7.23317
INTERPRO	IPR001487:Bromodomain	5	1.74825	0.00419688	TAF1, KAT2B, EP300, CREBBP, ATAD2	286	43	18559	7.54554	0.946	0.102464	6.13866
BIOCARTA	h_cellcyclePathway:Cyclins and Cell Cycle Regulation	8	2.7972	0.00420702	CCNB1, E2F1, CCNE1, CDK1, CCND2, RBL1, RB1, CDC25A	143	25	1625	3.63636	0.606122	0.124624	5.22883
KEGG_PATHWAY	hsa04152:AMPK signaling pathway	11	3.84615	0.00421767	SREBF1, CD36, CREB1, PPARG, PIK3CA, FOXO1, FOXO3, CCNA2, ADIPOQ, SIRT1, LIPE	211	123	6879	2.91562	0.534672	0.014067	5.07747
GOTERM_MF_DIRECT	GO:0001158~enhancer sequence-specific DNA binding	4	1.3986	0.00425981	LMO4, YY1, GATA3, ATF2	283	20	16881	11.93	0.906847	0.0364069	6.04848
OMIM_DISEASE	276300~Mismatch repair cancer syndrome	3	1.04895	0.00431966	MSH6, MSH2, MLH1	131	4	4740	27.1374	0.68521	0.319742	5.52358
GOTERM_CC_DIRECT	GO:0005730~nucleolus	25	8.74126	0.00432023	PML, CTCF, CD2AP, CBX5, TYMS, GATA3, TOP2A, TAF1, NCF2, RBL2, FOXA1, NF1, FMR1, IFI16, WRN, STAT1, SIRT1, RAD51, PLSCR1, ATF3, XPC, CCND2, PLK1, RBPJ, RNF111	286	857	18224	1.85882	0.806197	0.0485086	5.81556
KEGG_PATHWAY	hsa05142:Chagas disease (American trypanosomiasis)	10	3.4965	0.0043325	CFLAR, FOS, JUN, TGFBR2, PIK3CA, NFKB1, SMAD2, TLR4, FAS, CCL5	211	104	6879	3.1348	0.544284	0.0141872	5.21233
GOTERM_MF_DIRECT	GO:0050681~androgen receptor binding	5	1.74825	0.00434216	CCNE1, EP300, RB1, BRCA1, CTNNB1	283	40	16881	7.45627	0.911034	0.0365388	6.16197
GOTERM_BP_DIRECT	GO:0007094~mitotic spindle assembly checkpoint	4	1.3986	0.00445288	MAD2L1, PLK1, ATM, APC	286	20	16792	11.7427	0.999997	0.0699656	7.6729
GOTERM_BP_DIRECT	GO:0001892~embryonic placenta development	4	1.3986	0.00445288	EGFR, CEBPB, EPAS1, SP3	286	20	16792	11.7427	0.999997	0.0699656	7.6729
GOTERM_BP_DIRECT	GO:0017015~regulation of transforming growth factor beta receptor signaling pathway	4	1.3986	0.00445288	SMAD4, SMAD2, ZEB1, ENG	286	20	16792	11.7427	0.999997	0.0699656	7.6729
GOTERM_BP_DIRECT	GO:1902895~positive regulation of pri-miRNA transcription from RNA polymerase II promoter	4	1.3986	0.00445288	FOS, JUN, SPI1, STAT3	286	20	16792	11.7427	0.999997	0.0699656	7.6729
GOTERM_BP_DIRECT	GO:0014911~positive regulation of smooth muscle cell migration	4	1.3986	0.00445288	HDAC4, BCL2, ITGA2, CCL5	286	20	16792	11.7427	0.999997	0.0699656	7.6729
GOTERM_MF_DIRECT	GO:0001948~glycoprotein binding	6	2.0979	0.00458205	EGFR, VWF, VIM, LCK, ITGB2, ITGAM	283	65	16881	5.50617	0.922189	0.0379501	6.49186
GOTERM_BP_DIRECT	GO:0030512~negative regulation of transforming growth factor beta receptor signaling pathway	6	2.0979	0.00458299	CAV1, TGFBR2, ADAM17, SMAD2, SIRT1, ENG	286	64	16792	5.50437	0.999998	0.0715431	7.8885
GOTERM_BP_DIRECT	GO:0043124~negative regulation of I-kappaB kinase/NF-kappaB signaling	5	1.74825	0.00459267	ESR1, RORA, STAT1, ADIPOQ, SIRT1	286	40	16792	7.33916	0.999998	0.0712966	7.90453
KEGG_PATHWAY	hsa04630:Jak-STAT signaling pathway	12	4.1958	0.00465778	LIF, IRF9, EP300, CCND2, CREBBP, SOCS1, PIK3CA, STAT1, CSF2RA, STAT3, STAT2, IFNAR1	211	145	6879	2.69809	0.570455	0.0149765	5.59342
GOTERM_CC_DIRECT	GO:0005887~integral component of plasma membrane	36	12.5874	0.00465818	CAV1, MSR1, CD8A, HLA-DRB1, CCR1, TLR3, TLR4, JAG1, ABCA1, TNFSF12, ITGAV, TAP1, FAS, GPNMB, CD6, SLC31A1, CSF2RA, ICAM1, FLT1, ICAM2, TGFBR2, HLA-A, CD40, CD163, IFNAR1, PLSCR1, CYBB, TNFRSF10B, CD36, PSEN1, ATP2A2, ATP2C1, BACE1, NOTCH4, ADAM17, HLA-DRA	286	1415	18224	1.62115	0.829594	0.0507151	6.25699
GOTERM_CC_DIRECT	GO:0005720~nuclear heterochromatin	4	1.3986	0.00467655	UHRF1, FOXC1, SIRT1, CBX5	286	22	18224	11.5855	0.830783	0.0494924	6.28093
INTERPRO	IPR013799:STAT transcription factor, protein interaction	3	1.04895	0.00468989	STAT1, STAT3, STAT2	286	7	18559	27.8107	0.961705	0.109984	6.83621
INTERPRO	IPR013800:STAT transcription factor, all-alpha	3	1.04895	0.00468989	STAT1, STAT3, STAT2	286	7	18559	27.8107	0.961705	0.109984	6.83621
INTERPRO	IPR013801:STAT transcription factor, DNA-binding	3	1.04895	0.00468989	STAT1, STAT3, STAT2	286	7	18559	27.8107	0.961705	0.109984	6.83621
INTERPRO	IPR012345:STAT transcription factor, DNA-binding, subdomain	3	1.04895	0.00468989	STAT1, STAT3, STAT2	286	7	18559	27.8107	0.961705	0.109984	6.83621
INTERPRO	IPR015988:STAT transcription factor, coiled coil	3	1.04895	0.00468989	STAT1, STAT3, STAT2	286	7	18559	27.8107	0.961705	0.109984	6.83621
INTERPRO	IPR001217:STAT transcription factor, core	3	1.04895	0.00468989	STAT1, STAT3, STAT2	286	7	18559	27.8107	0.961705	0.109984	6.83621
KEGG_PATHWAY	hsa04914:Progesterone-mediated oocyte maturation	9	3.14685	0.00487409	CCNB1, CDK1, RPS6KA3, MAD2L1, PLK1, PIK3CA, CCNA2, CDC25A, CDC25B	211	87	6879	3.37261	0.587025	0.0153955	5.84606
GOTERM_MF_DIRECT	GO:0070412~R-SMAD binding	4	1.3986	0.00490902	FOS, JUN, SMAD4, SMAD2	283	21	16881	11.3619	0.93518	0.0400152	6.93976
BIOCARTA	h_ps1Pathway:Presenilin action in Notch and Wnt signaling	6	2.0979	0.00497525	PSEN1, GSK3B, ADAM17, RBPJ, CTNNB1, APC	143	14	1625	4.87013	0.667885	0.128713	6.15599
BIOCARTA	H_cdc25Pathway:cdc25 and chk1 Regulatory Pathway in response to DNA damage	5	1.74825	0.00497585	CDK1, CHEK1, CDC25A, ATM, CDC25B	143	9	1625	6.31313	0.66793	0.115285	6.15672
GOTERM_BP_DIRECT	GO:0006874~cellular calcium ion homeostasis	7	2.44755	0.00503783	CAV1, ATP2A2, ATP2C1, CCR1, CD40, CCL5, CXCL12	286	93	16792	4.41928	0.999999	0.0775249	8.63852
GOTERM_BP_DIRECT	GO:1900182~positive regulation of protein localization to nucleus	4	1.3986	0.0051305	LIF, CDK1, PLK1, CD2AP	286	21	16792	11.1835	1	0.0784713	8.79061
GOTERM_BP_DIRECT	GO:0030879~mammary gland development	4	1.3986	0.0051305	CAV1, NOTCH4, ITGA2, BCL2L11	286	21	16792	11.1835	1	0.0784713	8.79061
GOTERM_BP_DIRECT	GO:0048844~artery morphogenesis	4	1.3986	0.0051305	NF1, FOXC1, PRDM1, ENG	286	21	16792	11.1835	1	0.0784713	8.79061
GOTERM_BP_DIRECT	GO:0071480~cellular response to gamma radiation	4	1.3986	0.0051305	EGR1, WRN, ATM, RAD51	286	21	16792	11.1835	1	0.0784713	8.79061
GOTERM_BP_DIRECT	GO:0097150~neuronal stem cell population maintenance	4	1.3986	0.0051305	FOXO1, JAG1, FOXO3, ASPM	286	21	16792	11.1835	1	0.0784713	8.79061
UP_SEQ_FEATURE	compositionally biased region:Glu-rich (acidic)	4	1.3986	0.00517623	XPC, ZEB2, ZEB1, MSC	286	25	20063	11.2241	0.997595	0.182098	8.01676
UP_KEYWORDS	Inflammatory response	8	2.7972	0.00534122	CSF1, HCK, TLR3, TLR4, IFI16, CCL5, CD163, CXCL10	286	152	20581	3.78745	0.783829	0.0290259	6.85795
INTERPRO	IPR001628:Zinc finger, nuclear hormone receptor-type	5	1.74825	0.00535416	PPARG, ESR1, NR3C1, RORA, NR2C2	286	46	18559	7.05344	0.975905	0.120564	7.76843
GOTERM_BP_DIRECT	GO:0045740~positive regulation of DNA replication	5	1.74825	0.00547822	EGFR, CDK1, JUN, PCNA, ATF1	286	42	16792	6.98968	1	0.0831283	9.35919
GOTERM_BP_DIRECT	GO:0097191~extrinsic apoptotic signaling pathway	5	1.74825	0.00547822	BAX, PML, TLR3, FAS, TNFSF12	286	42	16792	6.98968	1	0.0831283	9.35919
KEGG_PATHWAY	hsa04931:Insulin resistance	10	3.4965	0.00555576	SREBF1, RPS6KA3, CD36, CREB1, GSK3B, PIK3CA, FOXO1, NFKB1, PTEN, STAT3	211	108	6879	3.01869	0.635196	0.0172359	6.63814
UP_KEYWORDS	Differentiation	19	6.64336	0.00561309	FLT1, CEBPB, EPAS1, MCL1, CREB1, YY1, TGFBR2, FOXO1, TNFSF12, ZEB1, RACGAP1, SIRT1, NR2C2, GSK3B, NOTCH4, TCF4, ASF1B, TWIST2, TWIST1	286	667	20581	2.04988	0.800086	0.0299181	7.1951
GOTERM_BP_DIRECT	GO:0002455~humoral immune response mediated by circulating immunoglobulin	3	1.04895	0.00569814	HLA-DQB1, HLA-DRB1, HLA-DRB5	286	7	16792	25.1628	1	0.0858678	9.71706
GOTERM_BP_DIRECT	GO:0001542~ovulation from ovarian follicle	3	1.04895	0.00569814	ADAMTS1, FOXO3, SIRT1	286	7	16792	25.1628	1	0.0858678	9.71706
GOTERM_BP_DIRECT	GO:0071548~response to dexamethasone	3	1.04895	0.00569814	EDN1, PCNA, FOXO3	286	7	16792	25.1628	1	0.0858678	9.71706
GOTERM_BP_DIRECT	GO:2000617~positive regulation of histone H3-K9 acetylation	3	1.04895	0.00569814	GATA3, SMAD4, BRCA1	286	7	16792	25.1628	1	0.0858678	9.71706
GOTERM_BP_DIRECT	GO:0044321~response to leptin	3	1.04895	0.00569814	EDN1, SIRT1, STAT3	286	7	16792	25.1628	1	0.0858678	9.71706
INTERPRO	IPR001723:Steroid hormone receptor	5	1.74825	0.0057828	PPARG, ESR1, NR3C1, RORA, NR2C2	286	47	18559	6.90336	0.982135	0.125553	8.36533
GOTERM_BP_DIRECT	GO:0034113~heterotypic cell-cell adhesion	4	1.3986	0.00586686	ITGAX, ITGA5, ITGAV, ITGB2	286	22	16792	10.6751	1	0.087836	9.99071
GOTERM_BP_DIRECT	GO:0001954~positive regulation of cell-matrix adhesion	4	1.3986	0.00586686	CD36, CSF1, GSK3B, UTRN	286	22	16792	10.6751	1	0.087836	9.99071
GOTERM_BP_DIRECT	GO:0010906~regulation of glucose metabolic process	4	1.3986	0.00586686	NCOA2, RORA, ADIPOQ, SIRT1	286	22	16792	10.6751	1	0.087836	9.99071
GOTERM_BP_DIRECT	GO:1904886~beta-catenin destruction complex disassembly	4	1.3986	0.00586686	CAV1, GSK3B, CTNNB1, APC	286	22	16792	10.6751	1	0.087836	9.99071
GOTERM_BP_DIRECT	GO:0007169~transmembrane receptor protein tyrosine kinase signaling pathway	7	2.44755	0.00587541	EGFR, FLT1, CD8A, CSF1, HCK, LCK, BTK	286	96	16792	4.28118	1	0.0874971	10.0046
INTERPRO	IPR020717:Apoptosis regulator, Bcl-2, BH1 motif, conserved site	3	1.04895	0.00619	MCL1, BAX, BCL2	286	8	18559	24.3344	0.986556	0.129778	8.92905
INTERPRO	IPR020728:Apoptosis regulator, Bcl-2, BH3 motif, conserved site	3	1.04895	0.00619	MCL1, BAX, BCL2	286	8	18559	24.3344	0.986556	0.129778	8.92905
INTERPRO	IPR001370:Baculoviral inhibition of apoptosis protein repeat	3	1.04895	0.00619	XIAP, BIRC5, BIRC2	286	8	18559	24.3344	0.986556	0.129778	8.92905
INTERPRO	IPR020726:Apoptosis regulator, Bcl-2, BH2 motif, conserved site	3	1.04895	0.00619	MCL1, BAX, BCL2	286	8	18559	24.3344	0.986556	0.129778	8.92905
INTERPRO	IPR015633:E2F Family	3	1.04895	0.00619	E2F1, E2F6, E2F8	286	8	18559	24.3344	0.986556	0.129778	8.92905
INTERPRO	IPR000536:Nuclear hormone receptor, ligand-binding, core	5	1.74825	0.00623371	PPARG, ESR1, NR3C1, RORA, NR2C2	286	48	18559	6.75954	0.98696	0.126823	8.98937
GOTERM_MF_DIRECT	GO:0001618~virus receptor activity	6	2.0979	0.00627753	ICAM1, CD86, HLA-DRB1, ITGA5, ITGAV, ITGA2	283	70	16881	5.11287	0.969842	0.0501867	8.79285
KEGG_PATHWAY	hsa04390:Hippo signaling pathway	12	4.1958	0.00630679	CCND2, GSK3B, TGFBR2, SMAD4, BIRC5, SMAD2, ITGB2, SNAI2, TCF7L2, CTNNB1, DLG1, APC	211	151	6879	2.59088	0.681822	0.0192221	7.50373
GOTERM_BP_DIRECT	GO:0001938~positive regulation of endothelial cell proliferation	6	2.0979	0.00630929	EGR3, JUN, NF1, TNFSF12, CXCL12, SIRT1	286	69	16792	5.1055	1	0.0931786	10.7046
GOTERM_MF_DIRECT	GO:0043027~cysteine-type endopeptidase inhibitor activity involved in apoptotic process	4	1.3986	0.00637807	RPS6KA3, XIAP, BIRC5, BIRC2	283	23	16881	10.3739	0.971492	0.0502523	8.92762
GOTERM_BP_DIRECT	GO:0032508~DNA duplex unwinding	5	1.74825	0.00647107	CHD8, INO80, BRIP1, WRN, MCM5	286	44	16792	6.67196	1	0.0949642	10.9643
GOTERM_MF_DIRECT	GO:0005102~receptor binding	14	4.8951	0.00660258	LIF, CD86, CAV1, ADAM10, TNFSF13B, HCK, HLA-A, ABCA1, TNFSF12, ADIPOQ, CXCL12, CDH5, BTK, CXCL10	283	353	16881	2.36573	0.974858	0.0512569	9.22791
UP_KEYWORDS	S-nitrosylation	5	1.74825	0.0066151	XIAP, VIM, NFKB1, SIRT1, CTNNB1	286	54	20581	6.66311	0.850162	0.0345413	8.42801
GOTERM_MF_DIRECT	GO:0003712~transcription cofactor activity	6	2.0979	0.00666305	KAT2B, EP300, ELK4, CREB1, CREBBP, IRF3	283	71	16881	5.04086	0.975695	0.0510061	9.30864
GOTERM_BP_DIRECT	GO:0007265~Ras protein signal transduction	6	2.0979	0.00670255	PLD1, JUN, NF1, DNMT1, RB1, CCNA2	286	70	16792	5.03257	1	0.0976956	11.3346
GOTERM_BP_DIRECT	GO:0033138~positive regulation of peptidyl-serine phosphorylation	6	2.0979	0.00670255	LIF, SPRY2, CAV1, BCL2, GSK3B, PIK3CA	286	70	16792	5.03257	1	0.0976956	11.3346
GOTERM_BP_DIRECT	GO:0008015~blood circulation	5	1.74825	0.00700939	FLI1, MEOX2, STAT1, CXCL12, CXCL10	286	45	16792	6.5237	1	0.101428	11.8233
GOTERM_BP_DIRECT	GO:0032870~cellular response to hormone stimulus	5	1.74825	0.00700939	FOS, NCOA2, JUN, JUND, STAT3	286	45	16792	6.5237	1	0.101428	11.8233
UP_SEQ_FEATURE	zinc finger region:C2H2-type 2	18	6.29371	0.00713004	EGR1, KLF6, EGR3, EGR2, YY1, CTCF, ZEB2, ZEB1, SNAI2, HIC1, SP1, MTF1, SP2, SP3, SP4, PRDM1, KLF2, KLF4	286	615	20063	2.05318	0.999755	0.23526	10.8829
INTERPRO	IPR018359:Bromodomain, conserved site	4	1.3986	0.00717402	TAF1, KAT2B, EP300, CREBBP	286	26	18559	9.98332	0.99324	0.14051	10.2779
GOTERM_MF_DIRECT	GO:0003678~DNA helicase activity	4	1.3986	0.00720032	CHD8, INO80, WRN, MCM5	283	24	16881	9.9417	0.982009	0.0542752	10.0229
GOTERM_MF_DIRECT	GO:0031730~CCR5 chemokine receptor binding	3	1.04895	0.00728557	CCL5, STAT1, STAT3	283	8	16881	22.3688	0.982847	0.0541708	10.1358
GOTERM_BP_DIRECT	GO:0043524~negative regulation of neuron apoptotic process	8	2.7972	0.00734028	CEBPB, PSEN1, MSH2, JUN, BAX, BCL2, PIK3CA, BIRC5	286	132	16792	3.55838	1	0.105434	12.3475
GOTERM_MF_DIRECT	GO:0016301~kinase activity	11	3.84615	0.00742575	CIITA, CCNE1, TAF1, RPS6KA3, PLK1, GSK3B, LCK, PIK3CA, CHEK1, PLAU, BTK	283	241	16881	2.72262	0.984143	0.0544625	10.3211
GOTERM_MF_DIRECT	GO:0004871~signal transducer activity	10	3.4965	0.00744151	ERG, ATP2C1, FST, CREBBP, FAS, CD40, STAT1, STAT3, CTNNB1, STAT2	283	204	16881	2.92403	0.984282	0.0538675	10.3419
GOTERM_BP_DIRECT	GO:0060100~positive regulation of phagocytosis, engulfment	3	1.04895	0.00751274	CD36, PPARG, ITGA2	286	8	16792	22.0175	1	0.10724	12.6195
GOTERM_BP_DIRECT	GO:0002262~myeloid cell homeostasis	3	1.04895	0.00751274	BAX, FOXP3, BCL2L11	286	8	16792	22.0175	1	0.10724	12.6195
GOTERM_BP_DIRECT	GO:0033129~positive regulation of histone phosphorylation	3	1.04895	0.00751274	CCNB1, FMR1, ATM	286	8	16792	22.0175	1	0.10724	12.6195
GOTERM_BP_DIRECT	GO:0001955~blood vessel maturation	3	1.04895	0.00751274	LYL1, MMP2, CDH5	286	8	16792	22.0175	1	0.10724	12.6195
GOTERM_BP_DIRECT	GO:0050702~interleukin-1 beta secretion	3	1.04895	0.00751274	CD36, TLR4, ABCA1	286	8	16792	22.0175	1	0.10724	12.6195
GOTERM_BP_DIRECT	GO:0045348~positive regulation of MHC class II biosynthetic process	3	1.04895	0.00751274	CIITA, TLR4, SIRT1	286	8	16792	22.0175	1	0.10724	12.6195
GOTERM_BP_DIRECT	GO:0002456~T cell mediated immunity	3	1.04895	0.00751274	CD8A, JAG1, FOXP3	286	8	16792	22.0175	1	0.10724	12.6195
GOTERM_BP_DIRECT	GO:0048870~cell motility	4	1.3986	0.00752077	PLD1, ETS1, ADAM17, ENG	286	24	16792	9.78555	1	0.106812	12.6321
GOTERM_BP_DIRECT	GO:0048010~vascular endothelial growth factor receptor signaling pathway	6	2.0979	0.00753998	CYBB, FLT1, NCF2, ITGAV, PIK3CA, FOXC1	286	72	16792	4.89277	1	0.106538	12.6624
UP_SEQ_FEATURE	domain:Bromo	4	1.3986	0.00788754	KAT2B, EP300, CREBBP, ATAD2	286	29	20063	9.67591	0.999899	0.249902	11.9714
SMART	SM00920:SM00920	3	1.04895	0.00792024	HLA-DOA, HLA-DMA, HLA-DRA	240	6	10057	20.9521	0.779275	0.109719	9.4103
INTERPRO	IPR000980:SH2 domain	7	2.44755	0.00799548	HCK, LCK, SOCS1, STAT1, STAT3, BTK, STAT2	286	113	18559	4.01983	0.996194	0.151137	11.3897
UP_KEYWORDS	Cleavage on pair of basic residues	11	3.84615	0.0081509	VWF, ADAM10, TNFSF13B, ITGA5, ITGAV, EDN1, ADAM17, ADAMTS1, IGF2, TNFSF12, CDH5	286	294	20581	2.69244	0.903741	0.0416655	10.2884
GOTERM_BP_DIRECT	GO:0009267~cellular response to starvation	5	1.74825	0.00817296	SREBF1, CAV1, FOXO1, WRN, SIRT1	286	47	16792	6.24609	1	0.114416	13.6534
GOTERM_BP_DIRECT	GO:0031100~organ regeneration	5	1.74825	0.00817296	CDK1, TGFBR2, PPARG, CXCL12, CCNA2	286	47	16792	6.24609	1	0.114416	13.6534
SMART	SM01332:SM01332	4	1.3986	0.00830539	CCNB1, CCNE1, CCND2, CCNA2	240	18	10057	9.31204	0.794973	0.107016	9.84644
GOTERM_BP_DIRECT	GO:0007165~signal transduction	32	11.1888	0.00834427	FST, PPARG, TLR3, DEK, NFKB1, NR3C1, TNFSF12, CXCL12, CD2AP, CXCL10, FCGR1A, GATA3, FAS, HLA-DOA, HLA-DOB, EGFR, ERG, EPAS1, CREB1, NF1, CREBBP, ESR1, RACGAP1, ATM, STAT3, ATF6, RPS6KA3, TNFRSF10B, TNFSF13B, ATP2C1, GTF2I, PLAU	286	1161	16792	1.61828	1	0.116107	13.9198
GOTERM_BP_DIRECT	GO:0051899~membrane depolarization	4	1.3986	0.00844054	CAV1, JUN, EDN1, ADIPOQ	286	25	16792	9.39413	1	0.116799	14.0692
GOTERM_BP_DIRECT	GO:0007159~leukocyte cell-cell adhesion	4	1.3986	0.00844054	ICAM1, ITGA5, ITGB2, CCL5	286	25	16792	9.39413	1	0.116799	14.0692
GOTERM_BP_DIRECT	GO:0006306~DNA methylation	4	1.3986	0.00844054	FOS, EZH2, DNMT1, CTCF	286	25	16792	9.39413	1	0.116799	14.0692
GOTERM_BP_DIRECT	GO:0048589~developmental growth	4	1.3986	0.00844054	TYMS, GATA3, SMAD4, ASPM	286	25	16792	9.39413	1	0.116799	14.0692
GOTERM_BP_DIRECT	GO:0051603~proteolysis involved in cellular protein catabolic process	5	1.74825	0.00879941	PSMB10, CTSK, CTSS, DNAJC3, PSMB9	286	48	16792	6.11597	1	0.120885	14.6238
GOTERM_CC_DIRECT	GO:0010008~endosome membrane	9	3.14685	0.00883459	HLA-DQB1, EGFR, IRF7, BACE1, TLR3, TLR4, HLA-DPB1, HLA-DOA, HLA-DOB	286	185	18224	3.09991	0.965375	0.0891908	11.5561
GOTERM_BP_DIRECT	GO:0001764~neuron migration	7	2.44755	0.00899619	PSEN1, BAX, GATA3, CXCL12, ASPM, CTNNB1, TWIST1	286	105	16792	3.91422	1	0.122833	14.9265
GOTERM_BP_DIRECT	GO:0016477~cell migration	9	3.14685	0.00920461	CDK1, ERG, FLT1, ITGAV, GSK3B, FOXC1, PTEN, ENG, APC	286	172	16792	3.07221	1	0.124906	15.246
GOTERM_MF_DIRECT	GO:0034713~type I transforming growth factor beta receptor binding	3	1.04895	0.00926442	TGFBR2, SMAD2, ENG	283	9	16881	19.8834	0.994344	0.0658259	12.7186
KEGG_PATHWAY	hsa04310:Wnt signaling pathway	11	3.84615	0.00937011	CHD8, EP300, PSEN1, CCND2, JUN, GSK3B, CREBBP, SMAD4, TCF7L2, CTNNB1, APC	211	138	6879	2.5987	0.818043	0.0280003	10.9585
GOTERM_CC_DIRECT	GO:0000228~nuclear chromosome	5	1.74825	0.00940514	MSH6, JUN, BIRC5, TOP2A, RAD51	286	53	18224	6.01135	0.972164	0.092258	12.258
GOTERM_BP_DIRECT	GO:0051437~positive regulation of ubiquitin-protein ligase activity involved in regulation of mitotic cell cycle transition	6	2.0979	0.0094283	PSMB10, CCNB1, CDK1, MAD2L1, PLK1, PSMB9	286	76	16792	4.63526	1	0.127147	15.5877
GOTERM_BP_DIRECT	GO:0022617~extracellular matrix disassembly	6	2.0979	0.0094283	CTSK, ADAM10, CTSS, MMP13, ENG, MMP2	286	76	16792	4.63526	1	0.127147	15.5877
GOTERM_BP_DIRECT	GO:0030324~lung development	6	2.0979	0.0094283	EGFR, SREBF1, EP300, EPAS1, SP3, SMAD2	286	76	16792	4.63526	1	0.127147	15.5877
GOTERM_BP_DIRECT	GO:0042752~regulation of circadian rhythm	5	1.74825	0.00945641	CREB1, EZH2, PPARG, PML, TOP2A	286	49	16792	5.99115	1	0.126902	15.6305
GOTERM_BP_DIRECT	GO:0035456~response to interferon-beta	3	1.04895	0.00955159	PLSCR1, XAF1, STAT1	286	9	16792	19.5711	1	0.127498	15.7754
GOTERM_BP_DIRECT	GO:0003014~renal system process	3	1.04895	0.00955159	BCL2, FAS, RRM2B	286	9	16792	19.5711	1	0.127498	15.7754
GOTERM_BP_DIRECT	GO:0043583~ear development	3	1.04895	0.00955159	BCL2, GATA3, BCL2L11	286	9	16792	19.5711	1	0.127498	15.7754
GOTERM_BP_DIRECT	GO:0035067~negative regulation of histone acetylation	3	1.04895	0.00955159	FOXP3, BRCA1, TWIST1	286	9	16792	19.5711	1	0.127498	15.7754
GOTERM_BP_DIRECT	GO:1990001~inhibition of cysteine-type endopeptidase activity involved in apoptotic process	3	1.04895	0.00955159	XIAP, BIRC5, BIRC2	286	9	16792	19.5711	1	0.127498	15.7754
GOTERM_BP_DIRECT	GO:0035457~cellular response to interferon-alpha	3	1.04895	0.00955159	IFIT3, GATA3, IFNAR1	286	9	16792	19.5711	1	0.127498	15.7754
GOTERM_BP_DIRECT	GO:0010224~response to UV-B	3	1.04895	0.00955159	XPC, MSH2, BCL2	286	9	16792	19.5711	1	0.127498	15.7754
GOTERM_BP_DIRECT	GO:2000059~negative regulation of protein ubiquitination involved in ubiquitin-dependent protein catabolic process	3	1.04895	0.00955159	TAF1, PSEN1, PML	286	9	16792	19.5711	1	0.127498	15.7754
UP_SEQ_FEATURE	zinc finger region:C2H2-type 3	18	6.29371	0.00968606	EGR1, KLF6, EGR3, EGR2, YY1, CTCF, ZEB2, ZEB1, SNAI2, HIC1, SP1, MTF1, SP2, SP3, SP4, PRDM1, KLF2, KLF4	286	636	20063	1.98539	0.999988	0.29017	14.506
GOTERM_BP_DIRECT	GO:0032869~cellular response to insulin stimulus	6	2.0979	0.00994685	KAT2B, SP1, PPARG, FOXO1, STAT1, ADIPOQ	286	77	16792	4.57506	1	0.131817	16.3746
GOTERM_MF_DIRECT	GO:0001103~RNA polymerase II repressing transcription factor binding	4	1.3986	0.0100301	SP1, RBPJ, TCF7L2, STAT3	283	27	16881	8.83706	0.99632	0.070205	13.6994
UP_SEQ_FEATURE	short sequence motif:BH1	3	1.04895	0.0101623	MCL1, BAX, BCL2	286	11	20063	19.1319	0.999993	0.29467	15.1657
GOTERM_BP_DIRECT	GO:0033077~T cell differentiation in thymus	4	1.3986	0.0104704	MAFB, BCL2, ADAM17, CTNNB1	286	27	16792	8.69826	1	0.137648	17.1622
GOTERM_BP_DIRECT	GO:0035987~endodermal cell differentiation	4	1.3986	0.0104704	ITGA5, ITGAV, ITGB2, MMP2	286	27	16792	8.69826	1	0.137648	17.1622
KEGG_PATHWAY	hsa04915:Estrogen signaling pathway	9	3.14685	0.0104736	EGFR, FOS, SP1, JUN, CREB1, ESR1, PIK3CA, MMP2, ATF2	211	99	6879	2.96381	0.851284	0.0307583	12.1736
BIOCARTA	h_tercPathway:Overview of telomerase RNA component gene hTerc Transcriptional Regulation	4	1.3986	0.0107331	SP1, SP3, RB1, NFYA	143	6	1625	7.57576	0.907896	0.212178	12.8435
GOTERM_BP_DIRECT	GO:0007519~skeletal muscle tissue development	5	1.74825	0.0108643	CFLAR, CAV1, EP300, MEOX2, NF1	286	51	16792	5.7562	1	0.141812	17.75
GOTERM_BP_DIRECT	GO:0042542~response to hydrogen peroxide	5	1.74825	0.0108643	TXNIP, JUN, BCL2, STAT1, SIRT1	286	51	16792	5.7562	1	0.141812	17.75
UP_KEYWORDS	Adaptive immunity	8	2.7972	0.0109064	CD86, CD8A, TAP2, TAP1, ERAP1, PRDM1, CD6, BTK	286	174	20581	3.30858	0.95656	0.0544671	13.5388
SMART	SM00964:SM00964	3	1.04895	0.0109154	STAT1, STAT3, STAT2	240	7	10057	17.9589	0.875735	0.129792	12.7515
GOTERM_BP_DIRECT	GO:0006979~response to oxidative stress	7	2.44755	0.0111682	EGFR, PSEN1, MTF1, WRN, RRM2B, SIRT1, ERCC2	286	110	16792	3.7363	1	0.144834	18.2009
GOTERM_BP_DIRECT	GO:0050776~regulation of immune response	9	3.14685	0.0111743	ICAM1, CD8A, FCGR1A, IRF7, ICAM2, HLA-A, IRF1, ITGB2, CD40	286	178	16792	2.96865	1	0.144251	18.2099
UP_KEYWORDS	SH3-binding	5	1.74825	0.0113142	PLSCR1, ADAM10, ADAM17, PTTG1, CD2AP	286	63	20581	5.71123	0.961392	0.0554938	14.0105
BIOCARTA	h_blymphocytePathway:B Lymphocyte Cell Surface Molecules	5	1.74825	0.0113416	ICAM1, HLA-DRB1, ITGB2, CD40, HLA-DRA	143	11	1625	5.16529	0.919606	0.204803	13.5239
KEGG_PATHWAY	hsa04062:Chemokine signaling pathway	13	4.54545	0.0113502	GSK3B, CCR1, HCK, PIK3CA, NFKB1, FOXO3, CCL5, STAT1, WAS, CXCL12, STAT3, CXCL10, STAT2	211	186	6879	2.27863	0.873325	0.0327755	13.1281
GOTERM_BP_DIRECT	GO:0061418~regulation of transcription from RNA polymerase II promoter in response to hypoxia	4	1.3986	0.0115821	EGR1, EP300, EPAS1, CREBBP	286	28	16792	8.38761	1	0.14846	18.8112
INTERPRO	IPR026298:Blc2 family	3	1.04895	0.011795	MCL1, BAX, BCL2	286	11	18559	17.6977	0.999735	0.209642	16.3666
INTERPRO	IPR002475:Bcl2-like	3	1.04895	0.011795	MCL1, BAX, BCL2	286	11	18559	17.6977	0.999735	0.209642	16.3666
INTERPRO	IPR003316:Transcription factor E2F/dimerisation partner (TDP)	3	1.04895	0.011795	E2F1, E2F6, E2F8	286	11	18559	17.6977	0.999735	0.209642	16.3666
GOTERM_BP_DIRECT	GO:0046888~negative regulation of hormone secretion	3	1.04895	0.0118066	LIF, EDN1, ADIPOQ	286	10	16792	17.614	1	0.150449	19.1405
GOTERM_BP_DIRECT	GO:0033762~response to glucagon	3	1.04895	0.0118066	SREBF1, CREB1, CCNA2	286	10	16792	17.614	1	0.150449	19.1405
GOTERM_BP_DIRECT	GO:0042118~endothelial cell activation	3	1.04895	0.0118066	SMAD4, TCF4, CXCL10	286	10	16792	17.614	1	0.150449	19.1405
GOTERM_BP_DIRECT	GO:0031953~negative regulation of protein autophosphorylation	3	1.04895	0.0118066	JUN, ADIPOQ, ENG	286	10	16792	17.614	1	0.150449	19.1405
GOTERM_BP_DIRECT	GO:0014067~negative regulation of phosphatidylinositol 3-kinase signaling	3	1.04895	0.0118066	PTEN, KLF4, TWIST1	286	10	16792	17.614	1	0.150449	19.1405
GOTERM_BP_DIRECT	GO:0010820~positive regulation of T cell chemotaxis	3	1.04895	0.0118066	ADAM10, ADAM17, CCL5	286	10	16792	17.614	1	0.150449	19.1405
GOTERM_BP_DIRECT	GO:2000406~positive regulation of T cell migration	3	1.04895	0.0118066	CCL5, CXCL12, CXCL10	286	10	16792	17.614	1	0.150449	19.1405
UP_SEQ_FEATURE	domain:BRCT 1	3	1.04895	0.0120813	MDC1, BRCA1, BARD1	286	12	20063	17.5376	0.999999	0.33205	17.7755
UP_SEQ_FEATURE	domain:BRCT 2	3	1.04895	0.0120813	MDC1, BRCA1, BARD1	286	12	20063	17.5376	0.999999	0.33205	17.7755
GOTERM_CC_DIRECT	GO:1990909~Wnt signalosome	3	1.04895	0.0122121	GSK3B, CTNNB1, APC	286	11	18224	17.3783	0.990504	0.115338	15.6367
BIOCARTA	h_g1Pathway:Cell Cycle: G1/S Check Point	8	2.7972	0.0122844	E2F1, CCNE1, CDK1, GSK3B, SMAD4, RB1, CDC25A, ATM	143	30	1625	3.0303	0.934889	0.203587	14.5685
UP_SEQ_FEATURE	topological domain:Lumenal	14	4.8951	0.0127339	SREBF1, ATF6, SGPL1, ATP2A2, PSEN1, ATP2C1, CSF1, TAP2, TAP1, TLR3, ERAP1, TMPO, HLA-DMB, HLA-DMA	286	450	20063	2.18246	1	0.338775	18.6457
GOTERM_BP_DIRECT	GO:0001937~negative regulation of endothelial cell proliferation	4	1.3986	0.0127591	CAV1, NF1, STAT1, ENG	286	29	16792	8.09838	1	0.160908	20.5235
GOTERM_BP_DIRECT	GO:0042113~B cell activation	4	1.3986	0.0127591	HDAC4, CD86, CD40, BTK	286	29	16792	8.09838	1	0.160908	20.5235
GOTERM_BP_DIRECT	GO:0050731~positive regulation of peptidyl-tyrosine phosphorylation	6	2.0979	0.0128347	LIF, ICAM1, CD36, ITGA5, IGF2, ADIPOQ	286	82	16792	4.29609	1	0.161074	20.6322
UP_KEYWORDS	Developmental protein	23	8.04196	0.0129943	EGFR, USP7, FLT1, EPAS1, MCL1, FOXA1, MITF, JAG1, TNFSF12, RACGAP1, SNAI2, SIRT1, HECA, HIC1, SPRY2, SPRY1, MEOX2, GSK3B, NOTCH4, ASF1B, TWIST2, RNF111, TWIST1	286	949	20581	1.74406	0.976263	0.0624596	15.9289
GOTERM_BP_DIRECT	GO:0002250~adaptive immune response	8	2.7972	0.0132708	CD86, TAP2, TAP1, ERAP1, PRDM1, CTSS, CD6, BTK	286	148	16792	3.17369	1	0.165374	21.2571
UP_KEYWORDS	Wnt signaling pathway	8	2.7972	0.0133087	CHD8, XIAP, GSK3B, HBP1, TCF7L2, CTNNB1, HIC1, APC	286	181	20581	3.18062	0.97833	0.0628823	16.2834
GOTERM_BP_DIRECT	GO:0007596~blood coagulation	9	3.14685	0.0134261	VWF, CD36, F13A1, GATA3, IRF1, ITGA2, WAS, PLAU, CBX5	286	184	16792	2.87185	1	0.166423	21.4784
UP_SEQ_FEATURE	binding site:ATP	16	5.59441	0.0137725	EGFR, CDK1, FLT1, MAT2A, HCK, TGFBR2, AURKA, CHEK1, AURKB, BTK, KIF2C, RPS6KA3, PLK1, GSK3B, LCK, TOP2A	286	558	20063	2.01148	1	0.353082	20.0129
GOTERM_MF_DIRECT	GO:0030983~mismatched DNA binding	3	1.04895	0.0138458	MSH6, MSH2, MLH1	283	11	16881	16.2682	0.99957	0.0946063	18.4353
GOTERM_MF_DIRECT	GO:0035259~glucocorticoid receptor binding	3	1.04895	0.0138458	CEBPB, ETS2, STAT3	283	11	16881	16.2682	0.99957	0.0946063	18.4353
GOTERM_MF_DIRECT	GO:0070411~I-SMAD binding	3	1.04895	0.0138458	SMAD4, SMAD2, CTNNB1	283	11	16881	16.2682	0.99957	0.0946063	18.4353
GOTERM_BP_DIRECT	GO:0000077~DNA damage checkpoint	4	1.3986	0.0140021	E2F1, BRIP1, CHEK1, ATM	286	30	16792	7.82844	1	0.172209	22.2945
GOTERM_BP_DIRECT	GO:0045739~positive regulation of DNA repair	4	1.3986	0.0140021	EGFR, PCNA, SIRT1, BRCA1	286	30	16792	7.82844	1	0.172209	22.2945
GOTERM_BP_DIRECT	GO:0007131~reciprocal meiotic recombination	4	1.3986	0.0140021	MSH6, MSH2, ATM, RAD51	286	30	16792	7.82844	1	0.172209	22.2945
GOTERM_BP_DIRECT	GO:0030217~T cell differentiation	4	1.3986	0.0140021	EGR1, SP3, LCK, RUNX2	286	30	16792	7.82844	1	0.172209	22.2945
INTERPRO	IPR001039:MHC class I, alpha chain, alpha1/alpha2	3	1.04895	0.0140118	HLA-DQB1, HLA-DRB1, HLA-A	286	12	18559	16.2229	0.999944	0.238165	19.1484
GOTERM_BP_DIRECT	GO:0042475~odontogenesis of dentin-containing tooth	5	1.74825	0.0140695	BAX, FOXC1, RUNX2, BCL2L11, CTNNB1	286	55	16792	5.33757	1	0.172226	22.3895
GOTERM_BP_DIRECT	GO:0051897~positive regulation of protein kinase B signaling	6	2.0979	0.0141334	EGFR, SPRY2, IL18, GATA3, IGF2, TCF7L2	286	84	16792	4.19381	1	0.172203	22.4794
GOTERM_BP_DIRECT	GO:0030307~positive regulation of cell growth	6	2.0979	0.0141334	EGFR, RPS6KA3, ADAM10, BCL2, ADAM17, INO80	286	84	16792	4.19381	1	0.172203	22.4794
UP_SEQ_FEATURE	short sequence motif:BH2	3	1.04895	0.0141452	MCL1, BAX, BCL2	286	13	20063	16.1885	1	0.353145	20.4983
INTERPRO	IPR013087:Zinc finger C2H2-type/integrase DNA-binding domain	20	6.99301	0.0141662	EGR1, KLF6, EGR3, EGR2, YY1, CTCF, ZEB2, ZEB1, FOXP3, SNAI2, ATF2, HIC1, SP1, MTF1, SP2, SP3, SP4, PRDM1, KLF2, KLF4	286	712	18559	1.8228	0.99995	0.234796	19.339
GOTERM_MF_DIRECT	GO:0003707~steroid hormone receptor activity	5	1.74825	0.0141853	PPARG, ESR1, NR3C1, RORA, NR2C2	283	56	16881	5.32591	0.999645	0.0956609	18.8448
GOTERM_BP_DIRECT	GO:0048715~negative regulation of oligodendrocyte differentiation	3	1.04895	0.01427	NF1, ID4, CTNNB1	286	11	16792	16.0127	1	0.172988	22.6713
GOTERM_BP_DIRECT	GO:0070914~UV-damage excision repair	3	1.04895	0.01427	XPC, INO80, SIRT1	286	11	16792	16.0127	1	0.172988	22.6713
GOTERM_BP_DIRECT	GO:0014075~response to amine	3	1.04895	0.01427	CDK1, ITGA2, RRM2B	286	11	16792	16.0127	1	0.172988	22.6713
GOTERM_BP_DIRECT	GO:0048745~smooth muscle tissue development	3	1.04895	0.01427	NF1, ENG, DLG1	286	11	16792	16.0127	1	0.172988	22.6713
SMART	SM00238:BIR	3	1.04895	0.0143275	XIAP, BIRC5, BIRC2	240	8	10057	15.7141	0.935553	0.157489	16.4194
GOTERM_CC_DIRECT	GO:0010369~chromocenter	3	1.04895	0.0145045	FMR1, AURKB, CBX5	286	12	18224	15.9301	0.996064	0.132367	18.3062
UP_KEYWORDS	Helicase	7	2.44755	0.0147741	BTAF1, CHD8, INO80, BRIP1, WRN, MCM5, ERCC2	286	143	20581	3.52259	0.985834	0.0684902	17.9178
GOTERM_BP_DIRECT	GO:0016049~cell growth	5	1.74825	0.0149547	TYMS, NUPR1, ITGAV, BCL2, EDN1	286	56	16792	5.24226	1	0.179788	23.6265
GOTERM_BP_DIRECT	GO:0050680~negative regulation of epithelial cell proliferation	5	1.74825	0.0149547	RB1, PTEN, RUNX3, DLG1, ATF2	286	56	16792	5.24226	1	0.179788	23.6265
INTERPRO	IPR018122:Transcription factor, fork head, conserved site	4	1.3986	0.0150922	FOXM1, FOXA1, FOXF2, FOXC1	286	34	18559	7.63431	0.999974	0.2425	20.4727
INTERPRO	IPR006671:Cyclin, N-terminal	4	1.3986	0.0150922	CCNB1, CCNE1, CCND2, CCNA2	286	34	18559	7.63431	0.999974	0.2425	20.4727
INTERPRO	IPR017441:Protein kinase, ATP binding site	13	4.54545	0.0150929	EGFR, CDK1, RPS6KA3, FLT1, PLK1, HCK, GSK3B, LCK, TGFBR2, CHEK1, AURKA, AURKB, BTK	286	381	18559	2.21415	0.999974	0.237096	20.4736
GOTERM_BP_DIRECT	GO:0045765~regulation of angiogenesis	4	1.3986	0.0153115	ETS1, NF1, GPNMB, CTNNB1	286	31	16792	7.57591	1	0.182919	24.1198
GOTERM_BP_DIRECT	GO:0071392~cellular response to estradiol stimulus	4	1.3986	0.0153115	EGFR, ESR1, ITGA2, CCNA2	286	31	16792	7.57591	1	0.182919	24.1198
GOTERM_BP_DIRECT	GO:0030513~positive regulation of BMP signaling pathway	4	1.3986	0.0153115	SMAD4, SMAD2, RBPJ, ENG	286	31	16792	7.57591	1	0.182919	24.1198
GOTERM_BP_DIRECT	GO:0048701~embryonic cranial skeleton morphogenesis	4	1.3986	0.0153115	TGFBR2, SMAD2, RUNX2, TWIST1	286	31	16792	7.57591	1	0.182919	24.1198
GOTERM_BP_DIRECT	GO:0045087~innate immune response	15	5.24476	0.0155391	NCF2, CSF1, PPARG, PML, TLR3, TLR4, NFKB1, IFI16, BTK, CYBB, IRF7, GATA3, LCK, PRDM1, CD6	286	430	16792	2.04814	1	0.184619	24.433
GOTERM_CC_DIRECT	GO:0001772~immunological synapse	4	1.3986	0.0158379	ICAM1, LCK, CD6, DLG1	286	34	18224	7.4965	0.997644	0.14038	19.8226
GOTERM_BP_DIRECT	GO:0032091~negative regulation of protein binding	5	1.74825	0.0158743	CAV1, BAX, GSK3B, AURKA, AURKB	286	57	16792	5.15029	1	0.187453	24.892
GOTERM_CC_DIRECT	GO:0030496~midbody	7	2.44755	0.0159597	CDK1, PLK1, AURKA, BIRC5, AURKB, RACGAP1, ASPM	286	129	18224	3.45769	0.997752	0.138189	19.9598
GOTERM_MF_DIRECT	GO:0000976~transcription regulatory region sequence-specific DNA binding	5	1.74825	0.0159694	EGR1, ATF6, ATF3, GATA3, NFKB1	283	58	16881	5.14226	0.99987	0.105851	20.965
GOTERM_MF_DIRECT	GO:0008094~DNA-dependent ATPase activity	4	1.3986	0.0160013	CHD8, TOP2A, RAD51, ERCC2	283	32	16881	7.45627	0.999873	0.104815	21.0025
GOTERM_BP_DIRECT	GO:0007420~brain development	9	3.14685	0.0160222	CHD8, EGR2, TGFBR2, NF1, FOXC1, FAS, WRN, BCL2L11, ATM	286	190	16792	2.78116	1	0.188259	25.0936
KEGG_PATHWAY	hsa05144:Malaria	6	2.0979	0.0162053	ICAM1, CD36, IL18, TLR4, ITGB2, CD40	211	49	6879	3.99207	0.948035	0.0458548	18.2439
KEGG_PATHWAY	hsa04060:Cytokine-cytokine receptor interaction	15	5.24476	0.0163226	CSF1, CCR1, IL18, TGFBR2, TNFSF12, CD40, CCL5, CXCL12, IFNAR1, CXCL10, LIF, TNFRSF10B, TNFSF13B, FAS, CSF2RA	211	243	6879	2.01246	0.949145	0.0454768	18.364
GOTERM_BP_DIRECT	GO:0007093~mitotic cell cycle checkpoint	4	1.3986	0.0166876	MAD2L1, CHEK1, RB1, DLG1	286	32	16792	7.33916	1	0.194523	25.9945
GOTERM_BP_DIRECT	GO:0007498~mesoderm development	4	1.3986	0.0166876	ETS2, HCK, SMAD4, BTK	286	32	16792	7.33916	1	0.194523	25.9945
GOTERM_BP_DIRECT	GO:0007275~multicellular organism development	17	5.94406	0.0168263	USP7, ERG, LMO2, MCL1, MITF, IGF2, JAG1, CD40, HIC1, LIF, TNFRSF10B, MEOX2, SERPINF1, NOTCH4, VCAN, ASF1B, TWIST2	286	521	16792	1.91579	1	0.195189	26.1811
GOTERM_BP_DIRECT	GO:1990440~positive regulation of transcription from RNA polymerase II promoter in response to endoplasmic reticulum stress	3	1.04895	0.016934	ATF6, ATF3, CEBPB	286	12	16792	14.6783	1	0.195524	26.3256
GOTERM_BP_DIRECT	GO:0060707~trophoblast giant cell differentiation	3	1.04895	0.016934	LIF, E2F8, PRDM1	286	12	16792	14.6783	1	0.195524	26.3256
GOTERM_BP_DIRECT	GO:0048596~embryonic camera-type eye morphogenesis	3	1.04895	0.016934	SP3, FOXF2, ZEB1	286	12	16792	14.6783	1	0.195524	26.3256
GOTERM_BP_DIRECT	GO:0032727~positive regulation of interferon-alpha production	3	1.04895	0.016934	IRF7, TLR4, IRF3	286	12	16792	14.6783	1	0.195524	26.3256
UP_KEYWORDS	Cytokine	8	2.7972	0.0169525	LIF, TNFSF13B, IL18, CSF1, TNFSF12, CCL5, CXCL12, CXCL10	286	190	20581	3.02996	0.992479	0.0770349	20.2931
SMART	SM00297:BROMO	5	1.74825	0.0171717	TAF1, KAT2B, EP300, CREBBP, ATAD2	240	42	10057	4.98859	0.962782	0.176001	19.368
GOTERM_MF_DIRECT	GO:0043531~ADP binding	4	1.3986	0.0173884	MSH6, MSH2, TAP1, APAF1	283	33	16881	7.23032	0.999942	0.112138	22.6146
UP_SEQ_FEATURE	compositionally biased region:Poly-Pro	13	4.54545	0.0175033	ATF6, CEBPB, RBL2, HTT, CREBBP, FOXO1, ID4, FOXC1, RB1, KLF2, GPNMB, WAS, HIC1	286	421	20063	2.16616	1	0.409111	24.7484
BIOCARTA	h_melanocytePathway:Melanocyte Development and Pigmentation Pathway	4	1.3986	0.0175908	EP300, BCL2, CREB1, MITF	143	7	1625	6.49351	0.980202	0.260444	20.2344
UP_SEQ_FEATURE	metal ion-binding site:Calcium 2; via carbonyl oxygen	4	1.3986	0.0177838	ATP2A2, ATP2C1, MMP13, MMP2	286	39	20063	7.19491	1	0.406233	25.0936
UP_KEYWORDS	Cyclin	4	1.3986	0.0177985	CCNB1, CCNE1, CCND2, CCNA2	286	40	20581	7.19615	0.99412	0.0795037	21.1982
GOTERM_BP_DIRECT	GO:0043491~protein kinase B signaling	4	1.3986	0.0181307	PIK3CA, CD40, CCL5, PTEN	286	33	16792	7.11676	1	0.207083	27.9135
OMIM_DISEASE	114480~Breast cancer, susceptibility to	3	1.04895	0.0187553	ATM, RAD51, BARD1	131	8	4740	13.5687	0.993624	0.717423	22.0036
GOTERM_BP_DIRECT	GO:0007249~I-kappaB kinase/NF-kappaB signaling	5	1.74825	0.0188433	TLR3, NFKB1, TLR4, BIRC2, BTK	286	60	16792	4.89277	1	0.213503	28.8437
GOTERM_BP_DIRECT	GO:0045732~positive regulation of protein catabolic process	5	1.74825	0.0188433	GSK3B, FOXO1, TNFSF12, BARD1, APC	286	60	16792	4.89277	1	0.213503	28.8437
GOTERM_BP_DIRECT	GO:0042102~positive regulation of T cell proliferation	5	1.74825	0.0188433	TNFSF13B, HLA-DPB1, HLA-DMB, CCL5, CD6	286	60	16792	4.89277	1	0.213503	28.8437
GOTERM_MF_DIRECT	GO:0016407~acetyltransferase activity	3	1.04895	0.0192096	KAT2B, EP300, CREBBP	283	13	16881	13.7654	0.999979	0.121846	24.6845
GOTERM_CC_DIRECT	GO:0030877~beta-catenin destruction complex	3	1.04895	0.0195922	GSK3B, CTNNB1, APC	286	14	18224	13.6543	0.999446	0.163519	23.953
GOTERM_BP_DIRECT	GO:0016573~histone acetylation	4	1.3986	0.0196411	TAF1, NCOA2, CREBBP, ATF2	286	34	16792	6.90745	1	0.220672	29.8716
GOTERM_BP_DIRECT	GO:0050730~regulation of peptidyl-tyrosine phosphorylation	3	1.04895	0.0197911	EGFR, ITGB2, IFNAR1	286	13	16792	13.5492	1	0.221304	30.0633
GOTERM_BP_DIRECT	GO:0071360~cellular response to exogenous dsRNA	3	1.04895	0.0197911	CIITA, CAV1, TLR3	286	13	16792	13.5492	1	0.221304	30.0633
GOTERM_BP_DIRECT	GO:0045651~positive regulation of macrophage differentiation	3	1.04895	0.0197911	LIF, CSF1, RB1	286	13	16792	13.5492	1	0.221304	30.0633
GOTERM_BP_DIRECT	GO:0097296~activation of cysteine-type endopeptidase activity involved in apoptotic signaling pathway	3	1.04895	0.0197911	TNFRSF10B, BAX, FAS	286	13	16792	13.5492	1	0.221304	30.0633
GOTERM_BP_DIRECT	GO:0061029~eyelid development in camera-type eye	3	1.04895	0.0197911	EGFR, JUN, TWIST1	286	13	16792	13.5492	1	0.221304	30.0633
GOTERM_BP_DIRECT	GO:0014032~neural crest cell development	3	1.04895	0.0197911	EDN1, FOXC1, SNAI2	286	13	16792	13.5492	1	0.221304	30.0633
GOTERM_BP_DIRECT	GO:0048599~oocyte development	3	1.04895	0.0197911	BCL2, ATM, CTNNB1	286	13	16792	13.5492	1	0.221304	30.0633
GOTERM_BP_DIRECT	GO:0008340~determination of adult lifespan	3	1.04895	0.0197911	MSH6, MSH2, ATM	286	13	16792	13.5492	1	0.221304	30.0633
GOTERM_BP_DIRECT	GO:0016045~detection of bacterium	3	1.04895	0.0197911	HLA-DRB1, HLA-A, HLA-DRB5	286	13	16792	13.5492	1	0.221304	30.0633
GOTERM_BP_DIRECT	GO:0043518~negative regulation of DNA damage response, signal transduction by p53 class mediator	3	1.04895	0.0197911	SNAI2, SIRT1, TWIST1	286	13	16792	13.5492	1	0.221304	30.0633
GOTERM_BP_DIRECT	GO:0018105~peptidyl-serine phosphorylation	7	2.44755	0.0198661	CDK1, TAF1, PLK1, BCL2, GSK3B, TGFBR2, ATM	286	125	16792	3.28794	1	0.221189	30.159
GOTERM_BP_DIRECT	GO:0032092~positive regulation of protein binding	5	1.74825	0.0199041	TAF1, CAV1, EP300, GSK3B, TCF7L2	286	61	16792	4.81256	1	0.220709	30.2075
UP_KEYWORDS	Alzheimer disease	3	1.04895	0.0201765	ADAM10, PSEN1, GSK3B	286	16	20581	13.4928	0.99706	0.0883797	23.6919
GOTERM_BP_DIRECT	GO:0009887~organ morphogenesis	6	2.0979	0.0202046	FLI1, EP300, ITGAX, GSK3B, GATA3, ITGA2	286	92	16792	3.82913	1	0.222809	30.5893
BIOCARTA	h_tgfbPathway:TGF beta signaling pathway	6	2.0979	0.0202072	EP300, CREBBP, TGFBR2, SMAD4, SMAD2, APC	143	19	1625	3.58852	0.989018	0.275484	22.8986
GOTERM_MF_DIRECT	GO:0070491~repressing transcription factor binding	4	1.3986	0.020358	HDAC4, RUNX2, CTNNB1, CBX5	283	35	16881	6.81716	0.999989	0.12728	25.9632
UP_KEYWORDS	Deafness	8	2.7972	0.0207435	GATA3, MITF, PCNA, DNMT1, FOXC1, DNAJC3, SNAI2, ERCC2	286	198	20581	2.90754	0.997509	0.089419	24.2756
GOTERM_BP_DIRECT	GO:0007613~memory	5	1.74825	0.0210011	CEBPB, PSEN1, ITGA5, CREB1, PTEN	286	62	16792	4.73494	1	0.229698	31.5917
GOTERM_BP_DIRECT	GO:0060395~SMAD protein signal transduction	5	1.74825	0.0210011	FOS, JUN, VIM, SMAD4, SMAD2	286	62	16792	4.73494	1	0.229698	31.5917
GOTERM_CC_DIRECT	GO:0031902~late endosome membrane	6	2.0979	0.0212078	PLD1, HLA-DRB1, HLA-DRB5, HLA-DMB, HLA-DMA, HLA-DRA	286	101	18224	3.78536	0.999704	0.17216	25.669
UP_SEQ_FEATURE	signal peptide	62	21.6783	0.0214054	CD8A, EDN1, FST, TLR3, TLR4, JAG1, HLA-DMB, HLA-DMA, MMP2, CXCL12, CXCL10, SRPX, FAS, DNAJC3, CSF2RA, EGFR, ICAM1, ADAM10, ICAM2, HLA-A, CTSS, CD40, MMP13, CD163, IFNAR1, CD86, CTSK, TNFRSF10B, SERPINF1, BACE1, ADAM17, ADAMTS1, VCAN, HLA-DRA, HLA-DQB1, HLA-DRB1, CSF1, LRIG2, ITGB2, CCL5, ITGAM, CDH5, LIF, ITGAX, ITGAV, FCGR1A, HLA-DRB5, HLA-DPB1, HLA-DOA, CD6, GPNMB, HLA-DOB, FLT1, TGFBR2, ITGA2,…	286	3346	20063	1.29986	1	0.45841	29.4191
INTERPRO	IPR013783:Immunoglobulin-like fold	24	8.39161	0.0214117	HLA-DQB1, ICAM1, FLT1, CD8A, HLA-DRB1, F13A1, ICAM2, HLA-A, NFKB1, LRIG2, HLA-DMB, HLA-DMA, IFNAR1, CD86, SP1, FCGR1A, HLA-DRB5, VCAN, HLA-DPB1, HLA-DOA, RBPJ, HLA-DOB, CSF2RA, HLA-DRA	286	951	18559	1.63764	1	0.313074	27.8218
UP_SEQ_FEATURE	short sequence motif:Nuclear export signal	4	1.3986	0.021658	HDAC4, HTT, IRF3, TOP2A	286	42	20063	6.68099	1	0.454357	29.7119
GOTERM_CC_DIRECT	GO:0031234~extrinsic component of cytoplasmic side of plasma membrane	5	1.74825	0.0218309	ATP2A2, HCK, LCK, RACGAP1, BTK	286	68	18224	4.68531	0.999767	0.173145	26.3211
GOTERM_MF_DIRECT	GO:0004879~RNA polymerase II transcription factor activity, ligand-activated sequence-specific DNA binding	4	1.3986	0.0219407	PPARG, ESR1, RORA, STAT3	283	36	16881	6.6278	0.999996	0.135078	27.6922
GOTERM_BP_DIRECT	GO:0050727~regulation of inflammatory response	5	1.74825	0.0221346	XIAP, HCK, ESR1, FABP4, BIRC2	286	63	16792	4.65978	1	0.239687	32.9947
GOTERM_BP_DIRECT	GO:0006303~double-strand break repair via nonhomologous end joining	5	1.74825	0.0221346	MDC1, MLH1, BRCA1, ATM, BARD1	286	63	16792	4.65978	1	0.239687	32.9947
GOTERM_BP_DIRECT	GO:0043923~positive regulation by host of viral transcription	3	1.04895	0.0228342	EP300, SP1, JUN	286	14	16792	12.5814	1	0.2454	33.847
GOTERM_BP_DIRECT	GO:0030889~negative regulation of B cell proliferation	3	1.04895	0.0228342	MNDA, PRDM1, ATM	286	14	16792	12.5814	1	0.2454	33.847
GOTERM_BP_DIRECT	GO:0010875~positive regulation of cholesterol efflux	3	1.04895	0.0228342	ABCA1, ADIPOQ, SIRT1	286	14	16792	12.5814	1	0.2454	33.847
GOTERM_BP_DIRECT	GO:0042554~superoxide anion generation	3	1.04895	0.0228342	CYBB, NCF2, EDN1	286	14	16792	12.5814	1	0.2454	33.847
GOTERM_BP_DIRECT	GO:0060065~uterus development	3	1.04895	0.0228342	GATA3, SMAD4, ESR1	286	14	16792	12.5814	1	0.2454	33.847
GOTERM_CC_DIRECT	GO:0045335~phagocytic vesicle	4	1.3986	0.0228509	CYBB, CD36, ITGAV, ABCA1	286	39	18224	6.53541	0.999843	0.176909	27.3773
GOTERM_BP_DIRECT	GO:0043407~negative regulation of MAP kinase activity	4	1.3986	0.0228641	SPRY2, SPRY1, NF1, ADIPOQ	286	36	16792	6.5237	1	0.244769	33.8833
GOTERM_BP_DIRECT	GO:0048536~spleen development	4	1.3986	0.0228641	BCL2, ADAM17, FAS, BCL2L11	286	36	16792	6.5237	1	0.244769	33.8833
GOTERM_BP_DIRECT	GO:0090307~mitotic spindle assembly	4	1.3986	0.0228641	XIAP, BIRC5, MYBL2, BIRC2	286	36	16792	6.5237	1	0.244769	33.8833
UP_SEQ_FEATURE	propeptide:Activation peptide	5	1.74825	0.0230328	CTSK, F13A1, CTSS, MMP13, MMP2	286	76	20063	4.61515	1	0.467249	31.2855
UP_SEQ_FEATURE	short sequence motif:DEAH box	4	1.3986	0.0230437	CHD8, BRIP1, WRN, ERCC2	286	43	20063	6.52561	1	0.459728	31.2978
SMART	SM00399:ZnF_C4	5	1.74825	0.0232689	PPARG, ESR1, NR3C1, RORA, NR2C2	240	46	10057	4.5548	0.988591	0.220045	25.3693
GOTERM_BP_DIRECT	GO:0042632~cholesterol homeostasis	5	1.74825	0.0233047	CAV1, IL18, FABP4, ABCA1, SIRT1	286	64	16792	4.58698	1	0.247972	34.4145
GOTERM_BP_DIRECT	GO:0032436~positive regulation of proteasomal ubiquitin-dependent protein catabolic process	5	1.74825	0.0233047	TAF1, PSEN1, PLK1, GSK3B, AURKA	286	64	16792	4.58698	1	0.247972	34.4145
UP_SEQ_FEATURE	domain:Helicase ATP-binding	6	2.0979	0.0234304	BTAF1, CHD8, INO80, BRIP1, WRN, ERCC2	286	114	20063	3.69212	1	0.457857	31.7344
UP_SEQ_FEATURE	zinc finger region:ZZ-type	3	1.04895	0.0237618	EP300, UTRN, CREBBP	286	17	20063	12.3795	1	0.455283	32.1065
KEGG_PATHWAY	hsa05134:Legionellosis	6	2.0979	0.0237962	IL18, NFKB1, TLR4, ITGB2, APAF1, ITGAM	211	54	6879	3.62243	0.987211	0.064865	25.6902
KEGG_PATHWAY	hsa04670:Leukocyte transendothelial migration	9	3.14685	0.0239906	ICAM1, NCF2, PIK3CA, ITGB2, CXCL12, MMP2, ITGAM, CDH5, CTNNB1	211	115	6879	2.55145	0.987664	0.0644255	25.8725
UP_KEYWORDS	Mental retardation	10	3.4965	0.0241101	MAF, TAF1, HDAC4, RPS6KA3, FMR1, ZEB2, CTCF, TCF4, ASPM, CTNNB1	286	299	20581	2.40674	0.99907	0.101819	27.6571
UP_KEYWORDS	Chromosome	12	4.1958	0.0242515	KIF2C, MSH6, MAD2L1, MDC1, PLK1, FMR1, BIRC5, CTCF, AURKB, TMPO, BRCA1, CBX5	286	400	20581	2.15885	0.999107	0.100921	27.796
UP_SEQ_FEATURE	DNA-binding region:HMG box	4	1.3986	0.0244764	TAF1, HBP1, SOX7, TCF7L2	286	44	20063	6.3773	1	0.458097	32.9023
GOTERM_BP_DIRECT	GO:0045786~negative regulation of cell cycle	4	1.3986	0.0245769	NUPR1, ETS1, GATA3, RUNX3	286	37	16792	6.34738	1	0.258777	35.926
GOTERM_BP_DIRECT	GO:0051898~negative regulation of protein kinase B signaling	4	1.3986	0.0245769	PTEN, SIRT1, KLF4, DLG1	286	37	16792	6.34738	1	0.258777	35.926
GOTERM_BP_DIRECT	GO:0032467~positive regulation of cytokinesis	4	1.3986	0.0245769	CDC6, AURKB, RACGAP1, CDC25B	286	37	16792	6.34738	1	0.258777	35.926
GOTERM_BP_DIRECT	GO:0006302~double-strand break repair	5	1.74825	0.0257559	MSH2, INO80, BRIP1, WRN, BRCA1	286	66	16792	4.44798	1	0.268515	37.2974
GOTERM_BP_DIRECT	GO:0014898~cardiac muscle hypertrophy in response to stress	3	1.04895	0.026056	HDAC4, ATP2A2, EZH2	286	15	16792	11.7427	1	0.270237	37.642
GOTERM_BP_DIRECT	GO:0042953~lipoprotein transport	3	1.04895	0.026056	MSR1, CD36, PPARG	286	15	16792	11.7427	1	0.270237	37.642
GOTERM_BP_DIRECT	GO:0045190~isotype switching	3	1.04895	0.026056	MSH6, MSH2, MLH1	286	15	16792	11.7427	1	0.270237	37.642
GOTERM_BP_DIRECT	GO:0000729~DNA double-strand break processing	3	1.04895	0.026056	BRCA1, ATM, BARD1	286	15	16792	11.7427	1	0.270237	37.642
GOTERM_BP_DIRECT	GO:0002437~inflammatory response to antigenic stimulus	3	1.04895	0.026056	HLA-DRB1, HLA-DRB5, RBPJ	286	15	16792	11.7427	1	0.270237	37.642
GOTERM_CC_DIRECT	GO:0072686~mitotic spindle	4	1.3986	0.0260562	CDK1, MAD2L1, AURKA, RACGAP1	286	41	18224	6.21661	0.999955	0.195494	30.6054
UP_SEQ_FEATURE	compositionally biased region:Cys-rich	7	2.44755	0.0262612	SPRY2, PLSCR1, SPRY1, ADAM10, EZH2, ADAM17, ADAMTS1	286	159	20063	3.08838	1	0.474936	34.8519
GOTERM_BP_DIRECT	GO:2001237~negative regulation of extrinsic apoptotic signaling pathway	4	1.3986	0.026357	CFLAR, HTT, ITGAV, TCF7L2	286	38	16792	6.18035	1	0.271949	37.9858
SMART	SM00430:HOLI	5	1.74825	0.0267516	PPARG, ESR1, NR3C1, RORA, NR2C2	240	48	10057	4.36502	0.994212	0.237505	28.6101
SMART	SM01372:SM01372	3	1.04895	0.0268547	E2F1, E2F6, E2F8	240	11	10057	11.4284	0.994328	0.227874	28.7041
KEGG_PATHWAY	hsa04550:Signaling pathways regulating pluripotency of stem cells	10	3.4965	0.0270906	LIF, GSK3B, SMAD4, PIK3CA, SMAD2, ID4, KLF4, STAT3, CTNNB1, APC	211	140	6879	2.32871	0.993064	0.0715091	28.7236
UP_KEYWORDS	Pharmaceutical	4	1.3986	0.0272273	LIF, TMPO, ADIPOQ, PLAU	286	47	20581	6.12439	0.999627	0.111158	30.6632
KEGG_PATHWAY	hsa05221:Acute myeloid leukemia	6	2.0979	0.0273803	PML, SPI1, PIK3CA, NFKB1, TCF7L2, STAT3	211	56	6879	3.49306	0.993428	0.071232	28.9848
GOTERM_BP_DIRECT	GO:0046777~protein autophosphorylation	8	2.7972	0.02767	EGFR, TAF1, FLT1, HCK, GSK3B, AURKA, AURKB, ATM	286	172	16792	2.73085	1	0.28253	39.4649
UP_KEYWORDS	Kinase	18	6.29371	0.0277183	CIITA, EGFR, TAF1, CDK1, FLT1, HCK, TGFBR2, AURKA, CHEK1, AURKB, ATM, BTK, RPS6KA3, PLK1, GSK3B, LCK, PIK3CA, PLAU	286	735	20581	1.76232	0.999677	0.111505	31.126
GOTERM_BP_DIRECT	GO:0000079~regulation of cyclin-dependent protein serine/threonine kinase activity	4	1.3986	0.0282043	CDC6, PTEN, CCNA2, CDC25A	286	39	16792	6.02188	1	0.286175	40.0572
GOTERM_BP_DIRECT	GO:0030890~positive regulation of B cell proliferation	4	1.3986	0.0282043	TNFSF13B, BCL2, TLR4, CD40	286	39	16792	6.02188	1	0.286175	40.0572
GOTERM_BP_DIRECT	GO:0006953~acute-phase response	4	1.3986	0.0282043	PLSCR1, CEBPB, STAT3, CD163	286	39	16792	6.02188	1	0.286175	40.0572
UP_SEQ_FEATURE	domain:KIX	2	0.699301	0.0282094	EP300, CREBBP	286	2	20063	70.1503	1	0.492665	36.9193
UP_SEQ_FEATURE	region of interest:Pocket; binds T and E1A	2	0.699301	0.0282094	RBL1, RB1	286	2	20063	70.1503	1	0.492665	36.9193
UP_SEQ_FEATURE	zinc finger region:TAZ-type 1	2	0.699301	0.0282094	EP300, CREBBP	286	2	20063	70.1503	1	0.492665	36.9193
UP_SEQ_FEATURE	region of interest:Involved in peptide-binding site	2	0.699301	0.0282094	TAP2, TAP1	286	2	20063	70.1503	1	0.492665	36.9193
UP_SEQ_FEATURE	zinc finger region:TAZ-type 2	2	0.699301	0.0282094	EP300, CREBBP	286	2	20063	70.1503	1	0.492665	36.9193
GOTERM_CC_DIRECT	GO:0000922~spindle pole	6	2.0979	0.028326	CCNB1, CDC6, MAD2L1, PLK1, CTNNB1, CDC25B	286	109	18224	3.50754	0.999981	0.206827	32.8103
GOTERM_BP_DIRECT	GO:0007059~chromosome segregation	5	1.74825	0.0283565	CTCF, NR3C1, TOP2A, BRCA1, ERCC2	286	68	16792	4.31715	1	0.286488	40.2249
GOTERM_MF_DIRECT	GO:0048037~cofactor binding	3	1.04895	0.0285993	TYMS, LMO2, BIRC5	283	16	16881	11.1844	1	0.171048	34.5628
GOTERM_BP_DIRECT	GO:0030301~cholesterol transport	3	1.04895	0.0294497	CAV1, MSR1, CD36	286	16	16792	11.0087	1	0.294831	41.4166
GOTERM_BP_DIRECT	GO:0035458~cellular response to interferon-beta	3	1.04895	0.0294497	IRF1, TLR3, STAT1	286	16	16792	11.0087	1	0.294831	41.4166
GOTERM_BP_DIRECT	GO:0007051~spindle organization	3	1.04895	0.0294497	AURKA, AURKB, ASPM	286	16	16792	11.0087	1	0.294831	41.4166
GOTERM_BP_DIRECT	GO:0016446~somatic hypermutation of immunoglobulin genes	3	1.04895	0.0294497	MSH6, MSH2, MLH1	286	16	16792	11.0087	1	0.294831	41.4166
KEGG_PATHWAY	hsa04722:Neurotrophin signaling pathway	9	3.14685	0.029991	RPS6KA3, PSEN1, JUN, BAX, BCL2, GSK3B, PIK3CA, NFKB1, FOXO3	211	120	6879	2.44514	0.99596	0.0767692	31.2995
GOTERM_BP_DIRECT	GO:0007346~regulation of mitotic cell cycle	4	1.3986	0.0301188	PLK1, BIRC5, RB1, SIRT1	286	40	16792	5.87133	1	0.299461	42.1349
GOTERM_CC_DIRECT	GO:0005794~Golgi apparatus	22	7.69231	0.0303897	MSH6, CDC6, PLD1, ADAM10, HTT, HCK, PPARG, HLA-A, ESR1, ABCA1, ATF6, PLSCR1, SPRY1, CYBB, CD36, PSEN1, ATP2C1, ITGA5, SP3, BACE1, CCNA2, DLG1	286	863	18224	1.62439	0.999992	0.216256	34.7583
INTERPRO	IPR014744:Nuclear receptor coactivator, CREB-bp-like, interlocking	2	0.699301	0.0304779	EP300, CREBBP	286	2	18559	64.8916	1	0.407805	37.2641
INTERPRO	IPR010303:Domain of unknown function DUF902, CREBbp	2	0.699301	0.0304779	EP300, CREBBP	286	2	18559	64.8916	1	0.407805	37.2641
INTERPRO	IPR013178:Histone H3-K56 acetyltransferase, RTT109	2	0.699301	0.0304779	EP300, CREBBP	286	2	18559	64.8916	1	0.407805	37.2641
INTERPRO	IPR016311:Transforming protein C-ets	2	0.699301	0.0304779	ETS1, ETS2	286	2	18559	64.8916	1	0.407805	37.2641
INTERPRO	IPR012348:Ribonucleotide reductase-related	2	0.699301	0.0304779	RRM2, RRM2B	286	2	18559	64.8916	1	0.407805	37.2641
INTERPRO	IPR013305:ABC transporter, ABCB2	2	0.699301	0.0304779	TAP2, TAP1	286	2	18559	64.8916	1	0.407805	37.2641
INTERPRO	IPR000197:Zinc finger, TAZ-type	2	0.699301	0.0304779	EP300, CREBBP	286	2	18559	64.8916	1	0.407805	37.2641
INTERPRO	IPR000358:Ribonucleotide reductase small subunit	2	0.699301	0.0304779	RRM2, RRM2B	286	2	18559	64.8916	1	0.407805	37.2641
INTERPRO	IPR000433:Zinc finger, ZZ-type	3	1.04895	0.0305797	EP300, UTRN, CREBBP	286	18	18559	10.8153	1	0.401411	37.3633
BIOCARTA	h_atmPathway:ATM Signaling Pathway	6	2.0979	0.0306828	JUN, CHEK1, NFKB1, BRCA1, ATM, RAD51	143	21	1625	3.24675	0.998979	0.368174	32.7653
GOTERM_CC_DIRECT	GO:0031436~BRCA1-BARD1 complex	2	0.699301	0.0310337	BRCA1, BARD1	286	2	18224	63.7203	0.999994	0.216387	35.3555
GOTERM_CC_DIRECT	GO:0032301~MutSalpha complex	2	0.699301	0.0310337	MSH6, MSH2	286	2	18224	63.7203	0.999994	0.216387	35.3555
GOTERM_CC_DIRECT	GO:0070369~beta-catenin-TCF7L2 complex	2	0.699301	0.0310337	TCF7L2, CTNNB1	286	2	18224	63.7203	0.999994	0.216387	35.3555
GOTERM_CC_DIRECT	GO:0048269~methionine adenosyltransferase complex	2	0.699301	0.0310337	MAT2A, MAT2B	286	2	18224	63.7203	0.999994	0.216387	35.3555
UP_KEYWORDS	Angiogenesis	6	2.0979	0.0310342	FLT1, EPAS1, PIK3CA, TNFSF12, ENG, MMP2	286	126	20581	3.42674	0.999879	0.122495	34.1777
KEGG_PATHWAY	hsa03430:Mismatch repair	4	1.3986	0.0316747	MSH6, MSH2, PCNA, MLH1	211	23	6879	5.66989	0.99705	0.0798577	32.7553
GOTERM_BP_DIRECT	GO:0007283~spermatogenesis	13	4.54545	0.0318342	E2F1, SGPL1, YY1, SMAD4, MLH1, PTTG1, RACGAP1, SIRT1, NR2C2, BCL2L11, CCNB1, ASF1B, ASPM	286	385	16792	1.98253	1	0.312686	43.9385
GOTERM_BP_DIRECT	GO:0030521~androgen receptor signaling pathway	4	1.3986	0.0321001	CCNE1, RB1, BRCA1, CTNNB1	286	41	16792	5.72813	1	0.313812	44.2133
GOTERM_BP_DIRECT	GO:0001649~osteoblast differentiation	6	2.0979	0.0321481	NF1, VCAN, GPNMB, SNAI2, RUNX2, TWIST1	286	104	16792	3.38731	1	0.313153	44.2629
GOTERM_BP_DIRECT	GO:0051436~negative regulation of ubiquitin-protein ligase activity involved in mitotic cell cycle	5	1.74825	0.0325403	PSMB10, CCNB1, CDK1, MAD2L1, PSMB9	286	71	16792	4.13474	1	0.315293	44.6655
KEGG_PATHWAY	hsa04660:T cell receptor signaling pathway	8	2.7972	0.0327335	FOS, CD8A, JUN, GSK3B, LCK, PIK3CA, NFKB1, DLG1	211	100	6879	2.60815	0.99758	0.0813441	33.6562
KEGG_PATHWAY	hsa04916:Melanogenesis	8	2.7972	0.0327335	EP300, CREB1, GSK3B, EDN1, CREBBP, MITF, TCF7L2, CTNNB1	211	100	6879	2.60815	0.99758	0.0813441	33.6562
GOTERM_BP_DIRECT	GO:0002076~osteoblast development	3	1.04895	0.0330087	HDAC4, JUND, RUNX2	286	17	16792	10.3612	1	0.318022	45.1427
GOTERM_BP_DIRECT	GO:0032722~positive regulation of chemokine production	3	1.04895	0.0330087	ADAM17, TLR3, TLR4	286	17	16792	10.3612	1	0.318022	45.1427
GOTERM_BP_DIRECT	GO:0031333~negative regulation of protein complex assembly	3	1.04895	0.0330087	LMO4, GSK3B, XAF1	286	17	16792	10.3612	1	0.318022	45.1427
GOTERM_BP_DIRECT	GO:0044849~estrous cycle	3	1.04895	0.0330087	EGR1, ETS1, PCNA	286	17	16792	10.3612	1	0.318022	45.1427
GOTERM_BP_DIRECT	GO:1902041~regulation of extrinsic apoptotic signaling pathway via death domain receptors	3	1.04895	0.0330087	CFLAR, TNFRSF10B, FAS	286	17	16792	10.3612	1	0.318022	45.1427
GOTERM_BP_DIRECT	GO:0042325~regulation of phosphorylation	3	1.04895	0.0330087	PSEN1, ENG, BARD1	286	17	16792	10.3612	1	0.318022	45.1427
GOTERM_BP_DIRECT	GO:0042789~mRNA transcription from RNA polymerase II promoter	3	1.04895	0.0330087	SREBF1, LMO2, STAT3	286	17	16792	10.3612	1	0.318022	45.1427
GOTERM_MF_DIRECT	GO:0034212~peptide N-acetyltransferase activity	2	0.699301	0.0331323	EP300, CREBBP	283	2	16881	59.6502	1	0.193724	38.8866
GOTERM_MF_DIRECT	GO:0032143~single thymine insertion binding	2	0.699301	0.0331323	MSH6, MSH2	283	2	16881	59.6502	1	0.193724	38.8866
GOTERM_MF_DIRECT	GO:0000404~heteroduplex DNA loop binding	2	0.699301	0.0331323	XPC, MSH2	283	2	16881	59.6502	1	0.193724	38.8866
GOTERM_BP_DIRECT	GO:0002223~stimulatory C-type lectin receptor signaling pathway	6	2.0979	0.0333057	PSMB10, EP300, ICAM2, CREBBP, NFKB1, PSMB9	286	105	16792	3.35504	1	0.319352	45.4434
GOTERM_BP_DIRECT	GO:0002587~negative regulation of antigen processing and presentation of peptide antigen via MHC class II	2	0.699301	0.0336577	HLA-DOA, HLA-DOB	286	2	16792	58.7133	1	0.321106	45.7976
GOTERM_BP_DIRECT	GO:0034381~plasma lipoprotein particle clearance	2	0.699301	0.0336577	MSR1, CD36	286	2	16792	58.7133	1	0.321106	45.7976
GOTERM_BP_DIRECT	GO:0002506~polysaccharide assembly with MHC class II protein complex	2	0.699301	0.0336577	HLA-DRB1, HLA-DRA	286	2	16792	58.7133	1	0.321106	45.7976
GOTERM_BP_DIRECT	GO:0034696~response to prostaglandin F	2	0.699301	0.0336577	YY1, EDN1	286	2	16792	58.7133	1	0.321106	45.7976
GOTERM_BP_DIRECT	GO:0046967~cytosol to ER transport	2	0.699301	0.0336577	TAP2, TAP1	286	2	16792	58.7133	1	0.321106	45.7976
GOTERM_BP_DIRECT	GO:0002730~regulation of dendritic cell cytokine production	2	0.699301	0.0336577	TLR3, TLR4	286	2	16792	58.7133	1	0.321106	45.7976
GOTERM_BP_DIRECT	GO:0044334~canonical Wnt signaling pathway involved in positive regulation of epithelial to mesenchymal transition	2	0.699301	0.0336577	TCF7L2, CTNNB1	286	2	16792	58.7133	1	0.321106	45.7976
GOTERM_BP_DIRECT	GO:1901740~negative regulation of myoblast fusion	2	0.699301	0.0336577	CFLAR, CXCL10	286	2	16792	58.7133	1	0.321106	45.7976
GOTERM_BP_DIRECT	GO:0070543~response to linoleic acid	2	0.699301	0.0336577	CD36, ADIPOQ	286	2	16792	58.7133	1	0.321106	45.7976
GOTERM_BP_DIRECT	GO:0006808~regulation of nitrogen utilization	2	0.699301	0.0336577	BAX, BCL2	286	2	16792	58.7133	1	0.321106	45.7976
GOTERM_BP_DIRECT	GO:2000779~regulation of double-strand break repair	2	0.699301	0.0336577	PML, DEK	286	2	16792	58.7133	1	0.321106	45.7976
GOTERM_BP_DIRECT	GO:0034124~regulation of MyD88-dependent toll-like receptor signaling pathway	2	0.699301	0.0336577	IRF7, IRF1	286	2	16792	58.7133	1	0.321106	45.7976
GOTERM_BP_DIRECT	GO:0072182~regulation of nephron tubule epithelial cell differentiation	2	0.699301	0.0336577	GATA3, CTNNB1	286	2	16792	58.7133	1	0.321106	45.7976
GOTERM_BP_DIRECT	GO:0048820~hair follicle maturation	2	0.699301	0.0336577	RBPJ, ERCC2	286	2	16792	58.7133	1	0.321106	45.7976
GOTERM_BP_DIRECT	GO:0009186~deoxyribonucleoside diphosphate metabolic process	2	0.699301	0.0336577	RRM2, RRM2B	286	2	16792	58.7133	1	0.321106	45.7976
GOTERM_BP_DIRECT	GO:0010767~regulation of transcription from RNA polymerase II promoter in response to UV-induced DNA damage	2	0.699301	0.0336577	TAF1, CHEK1	286	2	16792	58.7133	1	0.321106	45.7976
GOTERM_BP_DIRECT	GO:0048145~regulation of fibroblast proliferation	2	0.699301	0.0336577	CREB1, CTNNB1	286	2	16792	58.7133	1	0.321106	45.7976
GOTERM_BP_DIRECT	GO:0001658~branching involved in ureteric bud morphogenesis	4	1.3986	0.0341479	BCL2, SMAD4, CTNNB1, DLG1	286	42	16792	5.59174	1	0.323934	46.2874
GOTERM_MF_DIRECT	GO:0016887~ATPase activity	8	2.7972	0.0343417	KIF2C, MSH6, MSH2, INO80, MLH1, ATAD2, WRN, ABCA1	283	183	16881	2.60766	1	0.198115	39.9944
INTERPRO	IPR011009:Protein kinase-like domain	15	5.24476	0.0354871	EGFR, CDK1, FLT1, HCK, TGFBR2, AURKA, CHEK1, AURKB, ATM, BTK, RPS6KA3, PLK1, GSK3B, LCK, PIK3CA	286	531	18559	1.8331	1	0.441865	41.9732
BIOCARTA	h_bcellsurvivalPathway:B Cell Survival Pathway	5	1.74825	0.0356226	FOS, XIAP, JUND, PIK3CA, BIRC5	143	15	1625	3.78788	0.99967	0.394085	37.0019
GOTERM_MF_DIRECT	GO:0005539~glycosaminoglycan binding	3	1.04895	0.0356779	TGFBR2, VCAN, ENG	283	18	16881	9.9417	1	0.203047	41.1966
INTERPRO	IPR024079:Metallopeptidase, catalytic domain	5	1.74825	0.036094	ADAM10, ADAM17, ADAMTS1, MMP13, MMP2	286	81	18559	4.00565	1	0.440006	42.5208
GOTERM_BP_DIRECT	GO:0030155~regulation of cell adhesion	4	1.3986	0.036262	ICAM1, IL18, PML, ENG	286	43	16792	5.4617	1	0.33933	48.352
GOTERM_BP_DIRECT	GO:1904837~beta-catenin-TCF complex assembly	4	1.3986	0.036262	EP300, CREBBP, TCF7L2, CTNNB1	286	43	16792	5.4617	1	0.33933	48.352
GOTERM_BP_DIRECT	GO:0045785~positive regulation of cell adhesion	4	1.3986	0.036262	ITGAV, ITGA2, CCL5, CXCL12	286	43	16792	5.4617	1	0.33933	48.352
GOTERM_BP_DIRECT	GO:0014823~response to activity	4	1.3986	0.036262	CDK1, CREB1, EDN1, ADIPOQ	286	43	16792	5.4617	1	0.33933	48.352
GOTERM_BP_DIRECT	GO:0001708~cell fate specification	3	1.04895	0.0367262	PSEN1, CTNNB1, APC	286	18	16792	9.78555	1	0.341802	48.7953
GOTERM_BP_DIRECT	GO:0035066~positive regulation of histone acetylation	3	1.04895	0.0367262	SNAI2, FOXP3, BRCA1	286	18	16792	9.78555	1	0.341802	48.7953
GOTERM_BP_DIRECT	GO:0045089~positive regulation of innate immune response	3	1.04895	0.0367262	PLSCR1, CCL5, MMP2	286	18	16792	9.78555	1	0.341802	48.7953
GOTERM_BP_DIRECT	GO:0070266~necroptotic process	3	1.04895	0.0367262	TLR3, TLR4, BIRC2	286	18	16792	9.78555	1	0.341802	48.7953
GOTERM_BP_DIRECT	GO:0030225~macrophage differentiation	3	1.04895	0.0367262	CSF1, SPI1, SIRT1	286	18	16792	9.78555	1	0.341802	48.7953
GOTERM_BP_DIRECT	GO:0001556~oocyte maturation	3	1.04895	0.0367262	CCNB1, FOXO3, CDC25B	286	18	16792	9.78555	1	0.341802	48.7953
GOTERM_BP_DIRECT	GO:0034142~toll-like receptor 4 signaling pathway	3	1.04895	0.0367262	TLR4, ITGB2, ITGAM	286	18	16792	9.78555	1	0.341802	48.7953
GOTERM_BP_DIRECT	GO:0048854~brain morphogenesis	3	1.04895	0.0367262	PSEN1, FOXO3, PTEN	286	18	16792	9.78555	1	0.341802	48.7953
BIOCARTA	h_bbcellPathway:Bystander B Cell Activation	4	1.3986	0.0370623	HLA-DRB1, FAS, CD40, HLA-DRA	143	9	1625	5.05051	0.999763	0.387965	38.1894
BIOCARTA	h_ifnaPathway:IFN alpha signaling pathway	4	1.3986	0.0370623	IRF9, STAT1, STAT2, IFNAR1	143	9	1625	5.05051	0.999763	0.387965	38.1894
BIOCARTA	h_PPARgPathway:Role of PPAR-gamma Coactivators in Obesity and Thermogenesis	4	1.3986	0.0370623	NCOA2, EP300, CREBBP, PPARG	143	9	1625	5.05051	0.999763	0.387965	38.1894
GOTERM_BP_DIRECT	GO:0000724~double-strand break repair via homologous recombination	5	1.74825	0.0370667	YY1, INO80, BRCA1, ATM, RAD51	286	74	16792	3.96711	1	0.343307	49.1181
UP_KEYWORDS	Palmitate	10	3.4965	0.037272	PLSCR1, PLD1, CAV1, CD36, HCK, BACE1, LCK, ESR1, ABCA1, IFNAR1	286	324	20581	2.22104	0.999981	0.14375	39.5822
GOTERM_MF_DIRECT	GO:0046872~metal ion binding	46	16.0839	0.037944	HLA-DQB1, F13A1, ASAP2, ZEB2, ITGB2, RRM2B, ZEB1, AURKB, ITGAM, ATF2, HIC1, BTK, ITGAX, ITGAV, ERCC2, EGR1, KLF6, EGR3, ADAM10, EGR2, MAT2A, YY1, TGFBR2, SMAD4, ITGA2, BRIP1, SMAD2, BIRC5, RACGAP1, FOXP3, SNAI2, SIRT1, CYBB, ATP2A2, SP1, MTF1, ITGA5, ATP2C1, SP2, SP3, RRM2, SP4, ADAM17, PRDM1, KLF2, KLF4	283	2069	16881	1.3262	1	0.212564	43.1842
GOTERM_BP_DIRECT	GO:0043434~response to peptide hormone	4	1.3986	0.0384418	ATP2A2, JUND, STAT1, CXCL12	286	44	16792	5.33757	1	0.352565	50.4023
GOTERM_BP_DIRECT	GO:0034976~response to endoplasmic reticulum stress	5	1.74825	0.0386519	TNFRSF10B, SRPX, CEBPB, ATP2A2, BCL2L11	286	75	16792	3.91422	1	0.353029	50.5958
GOTERM_BP_DIRECT	GO:1900034~regulation of cellular response to heat	5	1.74825	0.0386519	EP300, GSK3B, CREBBP, SIRT1, ATM	286	75	16792	3.91422	1	0.353029	50.5958
GOTERM_MF_DIRECT	GO:0004721~phosphoprotein phosphatase activity	4	1.3986	0.0391101	PTEN, CDC25A, CDC25B, DLG1	283	45	16881	5.30224	1	0.216322	44.1824
GOTERM_CC_DIRECT	GO:0005635~nuclear envelope	7	2.44755	0.0391128	SREBF1, ATF6, CYBB, BAX, TMPO, SIRT1, CBX5	286	159	18224	2.8053	1	0.260979	42.4281
INTERPRO	IPR007087:Zinc finger, C2H2	20	6.99301	0.0396288	EGR1, KLF6, EGR3, EGR2, YY1, CTCF, ZEB2, ZEB1, FOXP3, SNAI2, ATF2, HIC1, SP1, MTF1, SP2, SP3, SP4, PRDM1, KLF2, KLF4	286	799	18559	1.62432	1	0.46399	45.6153
GOTERM_CC_DIRECT	GO:0032587~ruffle membrane	5	1.74825	0.039664	SPRY2, ITGA5, ITGAV, ADAM17, APC	286	82	18224	3.88538	1	0.259747	42.8834
UP_KEYWORDS	Phagocytosis	3	1.04895	0.0399329	HCK, PIK3CA, ITGB2	286	23	20581	9.38629	0.999991	0.151391	41.7602
BIOCARTA	h_appPathway:Generation of amyloid b-peptide by PS1	3	1.04895	0.0404544	ADAM10, PSEN1, BACE1	143	4	1625	8.52273	0.999891	0.39771	40.9065
BIOCARTA	h_huntingtonPathway:Inhibition of Huntington's disease neurodegeneration by histone deacetylase inhibitors	3	1.04895	0.0404544	HTT, CREB1, CREBBP	143	4	1625	8.52273	0.999891	0.39771	40.9065
UP_KEYWORDS	Protease	14	4.8951	0.0405409	USP7, PSMB10, CTSK, ADAM10, PSEN1, BACE1, ERAP1, ADAM17, ADAMTS1, CTSS, MMP2, MMP13, PLAU, PSMB9	286	544	20581	1.85195	0.999993	0.151591	42.2476
GOTERM_BP_DIRECT	GO:0043393~regulation of protein binding	3	1.04895	0.0405961	HDAC4, PSEN1, PLK1	286	19	16792	9.27052	1	0.366209	52.3529
GOTERM_BP_DIRECT	GO:0016055~Wnt signaling pathway	8	2.7972	0.0407129	CCNE1, XIAP, GSK3B, HBP1, TCF7L2, CTNNB1, HIC1, APC	286	187	16792	2.5118	1	0.365935	52.4566
UP_SEQ_FEATURE	splice variant	126	44.0559	0.0409525	LMO2, FST, TLR4, TNFSF12, PTTG1, RORA, CXCL12, CTNNB1, FLI1, GATA3, ERAP1, FAS, ASPM, EGFR, PLD1, RBL1, FMR1, HNRNPA2B1, HLA-A, CD40, BCL2L11, ATP2C1, BACE1, CAV1, MCL1, ASAP2, RRM2B, ATF2, ELK4, ITGAV, TCF4, RUNX2, RUNX3, SREBF1, CFLAR, TAF1, KLF6, TGFBR2, BRIP1, ATAD2, SMAD2, FOXP3, ATM, USF2, BRCA1, PSMB9, ATF3, ATP2A2, ETS1, NOTCH4, DNMT1, TMPO, RBPJ, ENG, KLF4, PLAU, MSR1, CD8A, E2F6, PPARG,…	286	7760	20063	1.13904	1	0.621588	48.9976
GOTERM_MF_DIRECT	GO:0044325~ion channel binding	6	2.0979	0.0411044	CAV1, HTT, FMR1, CDH5, CTNNB1, DLG1	283	113	16881	3.16727	1	0.224047	45.8519
GOTERM_CC_DIRECT	GO:0032588~trans-Golgi network membrane	5	1.74825	0.0411796	HLA-DQB1, HLA-DRB1, HLA-DRB5, HLA-DPB1, HLA-DRA	286	83	18224	3.83857	1	0.263975	44.1183
UP_SEQ_FEATURE	compositionally biased region:Asp/Glu-rich (acidic)	6	2.0979	0.0414505	CIITA, XPC, YY1, DEK, WAS, APC	286	133	20063	3.16468	1	0.618846	49.4224
UP_KEYWORDS	DNA replication	5	1.74825	0.0416942	CDC6, RRM2, PCNA, RRM2B, MCM5	286	94	20581	3.82774	0.999995	0.153676	43.1617
INTERPRO	IPR020635:Tyrosine-protein kinase, catalytic domain	5	1.74825	0.0419209	EGFR, FLT1, HCK, LCK, BTK	286	85	18559	3.81715	1	0.475913	47.5381
UP_SEQ_FEATURE	domain:KID	2	0.699301	0.0420153	CREB1, ATF1	286	3	20063	46.7669	1	0.616791	49.9001
UP_SEQ_FEATURE	region of interest:Interaction with EXO1	2	0.699301	0.0420153	MSH2, MLH1	286	3	20063	46.7669	1	0.616791	49.9001
UP_SEQ_FEATURE	site:Cleavage; by autocatalysis	2	0.699301	0.0420153	PSMB10, PSMB9	286	3	20063	46.7669	1	0.616791	49.9001
UP_SEQ_FEATURE	domain:Runt	2	0.699301	0.0420153	RUNX2, RUNX3	286	3	20063	46.7669	1	0.616791	49.9001
PIR_SUPERFAMILY	PIRSF001698:transforming factor C-ets	2	0.699301	0.0421128	ETS1, ETS2	37	2	1692	45.7297	0.80504	0.80504	32.2153
GOTERM_BP_DIRECT	GO:0003151~outflow tract morphogenesis	4	1.3986	0.042997	JUN, TGFBR2, RBPJ, ATF2	286	46	16792	5.1055	1	0.381138	54.4413
GOTERM_CC_DIRECT	GO:0005912~adherens junction	4	1.3986	0.04328	JAG1, CDH5, CTNNB1, APC	286	50	18224	5.09762	1	0.271225	45.7887
UP_SEQ_FEATURE	compositionally biased region:Poly-His	4	1.3986	0.0433152	MEOX2, MAFB, YY1, FOXF2	286	55	20063	5.10184	1	0.621238	50.9836
BIOCARTA	h_pitx2Pathway:Multi-step Regulation of Transcription by Pitx2	5	1.74825	0.0443623	EP300, GSK3B, CREBBP, CTNNB1, APC	143	16	1625	3.55114	0.999956	0.410099	43.9001
GOTERM_BP_DIRECT	GO:0032753~positive regulation of interleukin-4 production	3	1.04895	0.044612	CEBPB, GATA3, FOXP3	286	20	16792	8.80699	1	0.391281	55.7972
GOTERM_BP_DIRECT	GO:2000377~regulation of reactive oxygen species metabolic process	3	1.04895	0.044612	FOXM1, FOXO1, BIRC2	286	20	16792	8.80699	1	0.391281	55.7972
GOTERM_BP_DIRECT	GO:0031572~G2 DNA damage checkpoint	3	1.04895	0.044612	PLK1, CHEK1, BRCA1	286	20	16792	8.80699	1	0.391281	55.7972
GOTERM_BP_DIRECT	GO:0071375~cellular response to peptide hormone stimulus	3	1.04895	0.044612	CAV1, EDN1, NFKB1	286	20	16792	8.80699	1	0.391281	55.7972
KEGG_PATHWAY	hsa04623:Cytosolic DNA-sensing pathway	6	2.0979	0.0450469	IL18, IRF7, NFKB1, IRF3, CCL5, CXCL10	211	64	6879	3.05643	0.999762	0.109411	43.3498
UP_SEQ_FEATURE	repeat:TNFR-Cys 3	3	1.04895	0.0451992	TNFRSF10B, FAS, CD40	286	24	20063	8.76879	1	0.630382	52.5149
INTERPRO	IPR002112:Transcription factor Jun	2	0.699301	0.0453679	JUN, JUND	286	3	18559	43.2611	1	0.496198	50.3104
INTERPRO	IPR005643:Jun-like transcription factor	2	0.699301	0.0453679	JUN, JUND	286	3	18559	43.2611	1	0.496198	50.3104
INTERPRO	IPR000040:Acute myeloid leukemia 1 protein (AML1)/Runt	2	0.699301	0.0453679	RUNX2, RUNX3	286	3	18559	43.2611	1	0.496198	50.3104
INTERPRO	IPR027384:Runx, central domain	2	0.699301	0.0453679	RUNX2, RUNX3	286	3	18559	43.2611	1	0.496198	50.3104
INTERPRO	IPR007695:DNA mismatch repair protein MutS-like, N-terminal	2	0.699301	0.0453679	MSH6, MSH2	286	3	18559	43.2611	1	0.496198	50.3104
INTERPRO	IPR013524:Runt domain	2	0.699301	0.0453679	RUNX2, RUNX3	286	3	18559	43.2611	1	0.496198	50.3104
INTERPRO	IPR000751:M-phase inducer phosphatase	2	0.699301	0.0453679	CDC25A, CDC25B	286	3	18559	43.2611	1	0.496198	50.3104
INTERPRO	IPR003101:Coactivator CBP, KIX domain	2	0.699301	0.0453679	EP300, CREBBP	286	3	18559	43.2611	1	0.496198	50.3104
INTERPRO	IPR013711:Runx, C-terminal domain	2	0.699301	0.0453679	RUNX2, RUNX3	286	3	18559	43.2611	1	0.496198	50.3104
INTERPRO	IPR003102:Coactivator CBP, pKID	2	0.699301	0.0453679	CREB1, ATF1	286	3	18559	43.2611	1	0.496198	50.3104
GOTERM_BP_DIRECT	GO:0045600~positive regulation of fat cell differentiation	4	1.3986	0.0453714	CEBPB, CREB1, PPARG, SNAI2	286	47	16792	4.99688	1	0.395354	56.4215
GOTERM_BP_DIRECT	GO:0032760~positive regulation of tumor necrosis factor production	4	1.3986	0.0453714	CD36, TLR3, TLR4, TWIST1	286	47	16792	4.99688	1	0.395354	56.4215
GOTERM_CC_DIRECT	GO:0097136~Bcl-2 family protein complex	2	0.699301	0.0461888	MCL1, BAX	286	3	18224	42.4802	1	0.282442	48.0256
GOTERM_CC_DIRECT	GO:0035189~Rb-E2F complex	2	0.699301	0.0461888	E2F1, RB1	286	3	18224	42.4802	1	0.282442	48.0256
GOTERM_CC_DIRECT	GO:0032444~activin responsive factor complex	2	0.699301	0.0461888	SMAD4, SMAD2	286	3	18224	42.4802	1	0.282442	48.0256
GOTERM_CC_DIRECT	GO:0042825~TAP complex	2	0.699301	0.0461888	TAP2, TAP1	286	3	18224	42.4802	1	0.282442	48.0256
GOTERM_CC_DIRECT	GO:0005971~ribonucleoside-diphosphate reductase complex	2	0.699301	0.0461888	RRM2, RRM2B	286	3	18224	42.4802	1	0.282442	48.0256
GOTERM_MF_DIRECT	GO:0051087~chaperone binding	5	1.74825	0.0466793	VWF, BAX, BIRC5, DNAJC3, BIRC2	283	81	16881	3.68211	1	0.248584	50.2752
GOTERM_CC_DIRECT	GO:0000139~Golgi membrane	16	5.59441	0.046798	SREBF1, EGFR, HLA-DQB1, PLD1, CAV1, ADAM10, HLA-DRB1, HLA-A, TLR3, ATF6, PSEN1, ATP2C1, NOTCH4, HLA-DRB5, HLA-DPB1, HLA-DRA	286	591	18224	1.72508	1	0.281271	48.4831
SMART	SM01250:SM01250	2	0.699301	0.0469666	EP300, CREBBP	240	2	10057	41.9042	0.999893	0.35289	45.0026
SMART	SM00551:ZnF_TAZ	2	0.699301	0.0469666	EP300, CREBBP	240	2	10057	41.9042	0.999893	0.35289	45.0026
GOTERM_BP_DIRECT	GO:0046718~viral entry into host cell	5	1.74825	0.0471525	ICAM1, CD86, ITGA5, ITGAV, ITGA2	286	80	16792	3.66958	1	0.406281	57.8533
UP_SEQ_FEATURE	short sequence motif:SH3-binding	4	1.3986	0.0473343	ADAM10, ADAM17, PTTG1, CD2AP	286	57	20063	4.92283	1	0.641019	54.1962
UP_SEQ_FEATURE	metal ion-binding site:Calcium 2	4	1.3986	0.0473343	ATP2A2, ATP2C1, MMP13, MMP2	286	57	20063	4.92283	1	0.641019	54.1962
KEGG_PATHWAY	hsa04320:Dorso-ventral axis formation	4	1.3986	0.0478909	EGFR, ETS1, ETS2, NOTCH4	211	27	6879	4.82991	0.999861	0.114569	45.3952
UP_KEYWORDS	Serine/threonine-protein kinase	11	3.84615	0.0479579	CDK1, TAF1, RPS6KA3, PLK1, GSK3B, TGFBR2, PIK3CA, CHEK1, AURKA, AURKB, ATM	286	393	20581	2.01419	0.999999	0.172993	47.8972
GOTERM_BP_DIRECT	GO:0042346~positive regulation of NF-kappaB import into nucleus	3	1.04895	0.0487679	IL18, TLR3, TLR4	286	21	16792	8.38761	1	0.415859	59.1134
GOTERM_BP_DIRECT	GO:0031016~pancreas development	3	1.04895	0.0487679	SMAD2, TCF7L2, CTNNB1	286	21	16792	8.38761	1	0.415859	59.1134
GOTERM_BP_DIRECT	GO:0000132~establishment of mitotic spindle orientation	3	1.04895	0.0487679	SPRY2, SPRY1, HTT	286	21	16792	8.38761	1	0.415859	59.1134
GOTERM_BP_DIRECT	GO:0070932~histone H3 deacetylation	3	1.04895	0.0487679	HDAC4, ELK4, SIRT1	286	21	16792	8.38761	1	0.415859	59.1134
GOTERM_BP_DIRECT	GO:0043085~positive regulation of catalytic activity	5	1.74825	0.0489674	CFLAR, CAV1, PSEN1, BCL2, IGF2	286	81	16792	3.62428	1	0.415982	59.2664
GOTERM_BP_DIRECT	GO:0043410~positive regulation of MAPK cascade	5	1.74825	0.0489674	LIF, FLT1, IGF2, FAS, CTNNB1	286	81	16792	3.62428	1	0.415982	59.2664
GOTERM_MF_DIRECT	GO:0015197~peptide transporter activity	2	0.699301	0.0492859	TAP2, TAP1	283	3	16881	39.7668	1	0.258403	52.2257
GOTERM_MF_DIRECT	GO:0050897~cobalt ion binding	2	0.699301	0.0492859	PML, BIRC5	283	3	16881	39.7668	1	0.258403	52.2257
GOTERM_MF_DIRECT	GO:0004748~ribonucleoside-diphosphate reductase activity, thioredoxin disulfide as acceptor	2	0.699301	0.0492859	RRM2, RRM2B	283	3	16881	39.7668	1	0.258403	52.2257
GOTERM_MF_DIRECT	GO:0015440~peptide-transporting ATPase activity	2	0.699301	0.0492859	TAP2, TAP1	283	3	16881	39.7668	1	0.258403	52.2257
GOTERM_MF_DIRECT	GO:0032142~single guanine insertion binding	2	0.699301	0.0492859	MSH6, MSH2	283	3	16881	39.7668	1	0.258403	52.2257
GOTERM_MF_DIRECT	GO:0032139~dinucleotide insertion or deletion binding	2	0.699301	0.0492859	MSH2, PCNA	283	3	16881	39.7668	1	0.258403	52.2257
GOTERM_MF_DIRECT	GO:0015433~peptide antigen-transporting ATPase activity	2	0.699301	0.0492859	TAP2, TAP1	283	3	16881	39.7668	1	0.258403	52.2257
GOTERM_MF_DIRECT	GO:0023029~MHC class Ib protein binding	2	0.699301	0.0492859	TAP2, TAP1	283	3	16881	39.7668	1	0.258403	52.2257
GOTERM_MF_DIRECT	GO:0044729~hemi-methylated DNA-binding	2	0.699301	0.0492859	EGR1, UHRF1	283	3	16881	39.7668	1	0.258403	52.2257
GOTERM_MF_DIRECT	GO:0017124~SH3 domain binding	6	2.0979	0.0494307	PLSCR1, ADAM10, ADAM17, PTTG1, CD2AP, WAS	283	119	16881	3.00757	1	0.256729	52.3319
GOTERM_BP_DIRECT	GO:0071930~negative regulation of transcription involved in G1/S transition of mitotic cell cycle	2	0.699301	0.0500607	E2F1, RB1	286	3	16792	39.1422	1	0.421935	60.096
GOTERM_BP_DIRECT	GO:0035284~brain segmentation	2	0.699301	0.0500607	EGR2, MAFB	286	3	16792	39.1422	1	0.421935	60.096
GOTERM_BP_DIRECT	GO:0060544~regulation of necroptotic process	2	0.699301	0.0500607	CFLAR, BIRC2	286	3	16792	39.1422	1	0.421935	60.096
GOTERM_BP_DIRECT	GO:0044027~hypermethylation of CpG island	2	0.699301	0.0500607	GSK3B, SPI1	286	3	16792	39.1422	1	0.421935	60.096
GOTERM_BP_DIRECT	GO:0070424~regulation of nucleotide-binding oligomerization domain containing signaling pathway	2	0.699301	0.0500607	XIAP, BIRC2	286	3	16792	39.1422	1	0.421935	60.096
GOTERM_BP_DIRECT	GO:0001547~antral ovarian follicle growth	2	0.699301	0.0500607	ESR1, FOXO3	286	3	16792	39.1422	1	0.421935	60.096
GOTERM_BP_DIRECT	GO:0003340~negative regulation of mesenchymal to epithelial transition involved in metanephros morphogenesis	2	0.699301	0.0500607	STAT1, CTNNB1	286	3	16792	39.1422	1	0.421935	60.096
GOTERM_BP_DIRECT	GO:0018394~peptidyl-lysine acetylation	2	0.699301	0.0500607	KAT2B, SIRT1	286	3	16792	39.1422	1	0.421935	60.096
GOTERM_BP_DIRECT	GO:0006556~S-adenosylmethionine biosynthetic process	2	0.699301	0.0500607	MAT2A, MAT2B	286	3	16792	39.1422	1	0.421935	60.096
GOTERM_BP_DIRECT	GO:0010909~positive regulation of heparan sulfate proteoglycan biosynthetic process	2	0.699301	0.0500607	TCF7L2, CTNNB1	286	3	16792	39.1422	1	0.421935	60.096
GOTERM_BP_DIRECT	GO:2001179~regulation of interleukin-10 secretion	2	0.699301	0.0500607	HLA-DRB1, HLA-DRB5	286	3	16792	39.1422	1	0.421935	60.096
GOTERM_BP_DIRECT	GO:0070602~regulation of centromeric sister chromatid cohesion	2	0.699301	0.0500607	CTCF, CTNNB1	286	3	16792	39.1422	1	0.421935	60.096
GOTERM_BP_DIRECT	GO:2000116~regulation of cysteine-type endopeptidase activity	2	0.699301	0.0500607	BIRC2, PSMB9	286	3	16792	39.1422	1	0.421935	60.096
GOTERM_BP_DIRECT	GO:0045715~negative regulation of low-density lipoprotein particle receptor biosynthetic process	2	0.699301	0.0500607	ITGAV, ADIPOQ	286	3	16792	39.1422	1	0.421935	60.096
GOTERM_BP_DIRECT	GO:0048625~myoblast fate commitment	2	0.699301	0.0500607	EPAS1, TCF7L2	286	3	16792	39.1422	1	0.421935	60.096
GOTERM_BP_DIRECT	GO:1903984~positive regulation of TRAIL-activated apoptotic signaling pathway	2	0.699301	0.0500607	ATF3, PTEN	286	3	16792	39.1422	1	0.421935	60.096
GOTERM_BP_DIRECT	GO:0016447~somatic recombination of immunoglobulin gene segments	2	0.699301	0.0500607	MSH6, MSH2	286	3	16792	39.1422	1	0.421935	60.096
GOTERM_BP_DIRECT	GO:1902263~apoptotic process involved in embryonic digit morphogenesis	2	0.699301	0.0500607	BAX, BCL2L11	286	3	16792	39.1422	1	0.421935	60.096
GOTERM_BP_DIRECT	GO:0071359~cellular response to dsRNA	2	0.699301	0.0500607	NFKB1, IRF3	286	3	16792	39.1422	1	0.421935	60.096
GOTERM_BP_DIRECT	GO:0060741~prostate gland stromal morphogenesis	2	0.699301	0.0500607	FOXA1, ID4	286	3	16792	39.1422	1	0.421935	60.096
GOTERM_BP_DIRECT	GO:0051088~PMA-inducible membrane protein ectodomain proteolysis	2	0.699301	0.0500607	ADAM10, ADAM17	286	3	16792	39.1422	1	0.421935	60.096
GOTERM_BP_DIRECT	GO:0019724~B cell mediated immunity	2	0.699301	0.0500607	MSH2, FAS	286	3	16792	39.1422	1	0.421935	60.096
GOTERM_BP_DIRECT	GO:0039530~MDA-5 signaling pathway	2	0.699301	0.0500607	IRF7, IRF3	286	3	16792	39.1422	1	0.421935	60.096
GOTERM_BP_DIRECT	GO:0009263~deoxyribonucleotide biosynthetic process	2	0.699301	0.0500607	RRM2, RRM2B	286	3	16792	39.1422	1	0.421935	60.096
GOTERM_BP_DIRECT	GO:0055098~response to low-density lipoprotein particle	2	0.699301	0.0500607	PPARG, ABCA1	286	3	16792	39.1422	1	0.421935	60.096
GOTERM_BP_DIRECT	GO:0002902~regulation of B cell apoptotic process	2	0.699301	0.0500607	PTEN, BTK	286	3	16792	39.1422	1	0.421935	60.096
GOTERM_BP_DIRECT	GO:0071409~cellular response to cycloheximide	2	0.699301	0.0500607	KLF2, KLF4	286	3	16792	39.1422	1	0.421935	60.096
KEGG_PATHWAY	hsa05211:Renal cell carcinoma	6	2.0979	0.0503212	EP300, EPAS1, ETS1, JUN, CREBBP, PIK3CA	211	66	6879	2.96381	0.999913	0.118639	47.0889
INTERPRO	IPR027417:P-loop containing nucleoside triphosphate hydrolase	21	7.34266	0.0514916	CIITA, MSH6, CDC6, BTAF1, MSH2, ATAD2, BRIP1, INO80, WRN, ABCA1, MCM5, RAD51, KIF2C, CHD8, GSPT1, TAP2, TAP1, APAF1, ASPM, ERCC2, DLG1	286	879	18559	1.55031	1	0.534356	54.9011
BIOCARTA	h_nthiPathway:NFkB activation by Nontypeable Hemophilus influenzae	6	2.0979	0.0518647	EP300, CREBBP, TGFBR2, SMAD4, NFKB1, NR3C1	143	24	1625	2.84091	0.999992	0.444841	49.2591
INTERPRO	IPR007110:Immunoglobulin-like domain	19	6.64336	0.05191	HLA-DQB1, ICAM1, FLT1, CD8A, HLA-DRB1, ICAM2, HLA-A, LRIG2, HLA-DMB, HLA-DMA, CD86, SP1, FCGR1A, HLA-DRB5, VCAN, HLA-DPB1, HLA-DOA, HLA-DOB, HLA-DRA	286	771	18559	1.59914	1	0.529982	55.1998
BIOCARTA	h_keratinocytePathway:Keratinocyte Differentiation	9	3.14685	0.0521432	EGFR, FOS, SP1, ETS1, JUN, ETS2, BCL2, NFKB1, FAS	143	48	1625	2.13068	0.999993	0.430826	49.4486
UP_SEQ_FEATURE	repeat:TNFR-Cys 1	3	1.04895	0.0522535	TNFRSF10B, FAS, CD40	286	26	20063	8.09427	1	0.67163	57.8596
UP_SEQ_FEATURE	repeat:TNFR-Cys 2	3	1.04895	0.0522535	TNFRSF10B, FAS, CD40	286	26	20063	8.09427	1	0.67163	57.8596
GOTERM_CC_DIRECT	GO:0030139~endocytic vesicle	4	1.3986	0.0523665	EGFR, PLD1, ABCA1, CD2AP	286	54	18224	4.72002	1	0.305127	52.4953
KEGG_PATHWAY	hsa04114:Oocyte meiosis	8	2.7972	0.0526936	CCNB1, CCNE1, CDK1, RPS6KA3, MAD2L1, PLK1, AURKA, PTTG1	211	111	6879	2.34969	0.999944	0.122467	48.6957
UP_SEQ_FEATURE	topological domain:Cytoplasmic	61	21.3287	0.052746	MSR1, CD8A, TLR3, TLR4, JAG1, TNFSF12, HLA-DMB, HLA-DMA, ERAP1, FAS, CSF2RA, EGFR, ICAM1, SGPL1, ADAM10, ICAM2, HLA-A, CD40, CD163, IFNAR1, CD86, TNFRSF10B, CD36, TNFSF13B, PSEN1, ATP2C1, BACE1, ADAM17, HLA-DRA, HLA-DQB1, CAV1, HLA-DRB1, CCR1, CSF1, LRIG2, ITGB2, ITGAM, CDH5, ITGAX, ITGAV, FCGR1A, TAP2, TAP1, HLA-DRB5, HLA-DPB1, HLA-DOA, CD6, GPNMB, SLC31A1, HLA-DOB, SREBF1, FLT1, TGFBR2, ITGA2, …	286	3456	20063	1.23819	1	0.668681	58.2108
GOTERM_BP_DIRECT	GO:0045736~negative regulation of cyclin-dependent protein serine/threonine kinase activity	3	1.04895	0.0530581	KAT2B, PLK1, APC	286	22	16792	8.00636	1	0.439882	62.2893
GOTERM_BP_DIRECT	GO:0060045~positive regulation of cardiac muscle cell proliferation	3	1.04895	0.0530581	CCNB1, CDK1, RBPJ	286	22	16792	8.00636	1	0.439882	62.2893
KEGG_PATHWAY	hsa05120:Epithelial cell signaling in Helicobacter pylori infection	6	2.0979	0.0530888	EGFR, ADAM10, JUN, ADAM17, NFKB1, CCL5	211	67	6879	2.91957	0.999948	0.12183	48.959
GOTERM_BP_DIRECT	GO:0090263~positive regulation of canonical Wnt signaling pathway	6	2.0979	0.0537978	PSMB10, CAV1, XIAP, NFKB1, ASPM, PSMB9	286	120	16792	2.93566	1	0.443292	62.8128
GOTERM_MF_DIRECT	GO:0042393~histone binding	6	2.0979	0.0539399	CHD8, UHRF1, ATAD2, DEK, ASF1B, SIRT1	283	122	16881	2.93362	1	0.274681	55.5321
OMIM_DISEASE	158320~Muir-Torre syndrome	2	0.699301	0.0541058	MSH2, MLH1	131	2	4740	36.1832	1	0.948715	51.8135
OMIM_DISEASE	126200~Multiple sclerosis, susceptibility to, 1	2	0.699301	0.0541058	HLA-DQB1, HLA-DRB1	131	2	4740	36.1832	1	0.948715	51.8135
OMIM_DISEASE	211980~Nonsmall cell lung cancer, somatic	2	0.699301	0.0541058	IRF1, PIK3CA	131	2	4740	36.1832	1	0.948715	51.8135
BIOCARTA	h_il7Pathway:IL-7 Signal Transduction	5	1.74825	0.0541963	EP300, BCL2, CREBBP, LCK, PIK3CA	143	17	1625	3.34225	0.999996	0.42864	50.8259
BIOCARTA	h_hcmvPathway:Human Cytomegalovirus and Map Kinase Pathways	5	1.74825	0.0541963	SP1, CREB1, PIK3CA, NFKB1, RB1	143	17	1625	3.34225	0.999996	0.42864	50.8259
SMART	SM00291:ZnF_ZZ	3	1.04895	0.0542242	EP300, UTRN, CREBBP	240	16	10057	7.85703	0.999975	0.382128	49.9873
GOTERM_CC_DIRECT	GO:0031594~neuromuscular junction	4	1.3986	0.0547708	HDAC4, PSEN1, UTRN, DLG1	286	55	18224	4.6342	1	0.312388	54.1363
GOTERM_CC_DIRECT	GO:0017053~transcriptional repressor complex	4	1.3986	0.0547708	HDAC4, SP3, JUN, CBX5	286	55	18224	4.6342	1	0.312388	54.1363
GOTERM_BP_DIRECT	GO:0071277~cellular response to calcium ion	4	1.3986	0.0555002	FOS, JUN, EDN1, JUND	286	51	16792	4.60496	1	0.452576	63.9917
UP_SEQ_FEATURE	repeat:BIR 2	2	0.699301	0.0556258	XIAP, BIRC2	286	4	20063	35.0752	1	0.682294	60.2102
UP_SEQ_FEATURE	repeat:BIR 1	2	0.699301	0.0556258	XIAP, BIRC2	286	4	20063	35.0752	1	0.682294	60.2102
UP_SEQ_FEATURE	repeat:BIR 3	2	0.699301	0.0556258	XIAP, BIRC2	286	4	20063	35.0752	1	0.682294	60.2102
UP_SEQ_FEATURE	region of interest:Interaction with BRCA1	2	0.699301	0.0556258	BRIP1, BARD1	286	4	20063	35.0752	1	0.682294	60.2102
UP_SEQ_FEATURE	region of interest:Interaction with HPS5	2	0.699301	0.0556258	ITGA5, ITGA2	286	4	20063	35.0752	1	0.682294	60.2102
GOTERM_MF_DIRECT	GO:0045296~cadherin binding	3	1.04895	0.0558836	PSEN1, CTNNB1, APC	283	23	16881	7.78046	1	0.280804	56.8489
INTERPRO	IPR001368:TNFR/NGFR cysteine-rich region	3	1.04895	0.0559178	TNFRSF10B, FAS, CD40	286	25	18559	7.78699	1	0.550079	57.9693
GOTERM_BP_DIRECT	GO:0007399~nervous system development	10	3.4965	0.0566473	HDAC4, FOS, EP300, MAFB, ZEB2, JAG1, APAF1, NR2C2, STAT3, DLG1	286	287	16792	2.04576	1	0.458313	64.766
GOTERM_BP_DIRECT	GO:0006935~chemotaxis	6	2.0979	0.056979	PLD1, CCR1, CCL5, CXCL12, PLAU, CXCL10	286	122	16792	2.88754	1	0.459078	64.9869
GOTERM_BP_DIRECT	GO:0051439~regulation of ubiquitin-protein ligase activity involved in mitotic cell cycle	3	1.04895	0.0574766	CCNB1, CDK1, PLK1	286	23	16792	7.65825	1	0.460828	65.316
GOTERM_BP_DIRECT	GO:0003148~outflow tract septum morphogenesis	3	1.04895	0.0574766	TGFBR2, SMAD4, ENG	286	23	16792	7.65825	1	0.460828	65.316
GOTERM_BP_DIRECT	GO:0001836~release of cytochrome c from mitochondria	3	1.04895	0.0574766	JUN, BAX, BCL2	286	23	16792	7.65825	1	0.460828	65.316
GOTERM_CC_DIRECT	GO:0000793~condensed chromosome	3	1.04895	0.0577484	CTCF, TOP2A, RAD51	286	25	18224	7.64643	1	0.322056	56.0957
UP_SEQ_FEATURE	compositionally biased region:Poly-Gly	9	3.14685	0.0579893	TNFRSF10B, SP3, KRT15, FOXF2, FOXC1, KLF2, MSC, RUNX3, HIC1	286	292	20063	2.16217	1	0.691659	61.7837
GOTERM_BP_DIRECT	GO:0071333~cellular response to glucose stimulus	4	1.3986	0.058187	ICAM1, SERPINF1, PIK3CA, FOXO3	286	52	16792	4.51641	1	0.463822	65.7807
INTERPRO	IPR008266:Tyrosine-protein kinase, active site	5	1.74825	0.0586732	EGFR, FLT1, HCK, LCK, BTK	286	95	18559	3.41535	1	0.560799	59.7797
INTERPRO	IPR003593:AAA+ ATPase domain	6	2.0979	0.0588479	CDC6, TAP2, TAP1, ATAD2, ABCA1, RAD51	286	136	18559	2.86287	1	0.554898	59.892
KEGG_PATHWAY	hsa04662:B cell receptor signaling pathway	6	2.0979	0.0588856	FOS, JUN, GSK3B, PIK3CA, NFKB1, BTK	211	69	6879	2.83495	0.999983	0.132953	52.6805
UP_SEQ_FEATURE	region of interest:Hinge	3	1.04895	0.0596697	ESR1, NR3C1, RORA	286	28	20063	7.51611	1	0.69624	62.8668
GOTERM_CC_DIRECT	GO:0000775~chromosome, centromeric region	4	1.3986	0.0597348	KIF2C, FMR1, BIRC5, CTCF	286	57	18224	4.4716	1	0.326764	57.3594
INTERPRO	IPR023780:Chromo domain	3	1.04895	0.0599798	CHD8, CBX7, CBX5	286	26	18559	7.48749	1	0.555113	60.6124
INTERPRO	IPR007861:DNA mismatch repair protein MutS, clamp	2	0.699301	0.06003	MSH6, MSH2	286	4	18559	32.4458	1	0.5487	60.6441
INTERPRO	IPR013592:Maf transcription factor, N-terminal	2	0.699301	0.06003	MAF, MAFB	286	4	18559	32.4458	1	0.5487	60.6441
INTERPRO	IPR004021:HIN-200/IF120x	2	0.699301	0.06003	MNDA, IFI16	286	4	18559	32.4458	1	0.5487	60.6441
INTERPRO	IPR003988:Intercellular adhesion molecule	2	0.699301	0.06003	ICAM1, ICAM2	286	4	18559	32.4458	1	0.5487	60.6441
INTERPRO	IPR007860:DNA mismatch repair protein MutS, connector domain	2	0.699301	0.06003	MSH6, MSH2	286	4	18559	32.4458	1	0.5487	60.6441
INTERPRO	IPR001630:cAMP response element binding (CREB) protein	2	0.699301	0.06003	CREB1, ATF1	286	4	18559	32.4458	1	0.5487	60.6441
GOTERM_MF_DIRECT	GO:0005031~tumor necrosis factor-activated receptor activity	3	1.04895	0.0603093	TNFRSF10B, FAS, CD40	283	24	16881	7.45627	1	0.297363	59.7127
UP_KEYWORDS	Metalloprotease	6	2.0979	0.0605934	ADAM10, ADAM17, ERAP1, ADAMTS1, MMP13, MMP2	286	152	20581	2.84059	1	0.212081	56.3598
GOTERM_CC_DIRECT	GO:0000942~condensed nuclear chromosome outer kinetochore	2	0.699301	0.0611076	CCNB1, PLK1	286	4	18224	31.8601	1	0.328535	58.2129
GOTERM_CC_DIRECT	GO:0036021~endolysosome lumen	2	0.699301	0.0611076	CTSK, CTSS	286	4	18224	31.8601	1	0.328535	58.2129
GOTERM_CC_DIRECT	GO:0070022~transforming growth factor beta receptor homodimeric complex	2	0.699301	0.0611076	TGFBR2, ENG	286	4	18224	31.8601	1	0.328535	58.2129
BIOCARTA	h_deathPathway:Induction of apoptosis through DR3 and DR4/5 Death Receptors	7	2.44755	0.0616604	CFLAR, TNFRSF10B, XIAP, BCL2, NFKB1, APAF1, BIRC2	143	33	1625	2.41047	0.999999	0.45748	55.5468
GOTERM_BP_DIRECT	GO:0007422~peripheral nervous system development	3	1.04895	0.062018	EGR3, EGR2, NF1	286	24	16792	7.33916	1	0.484815	68.1869
GOTERM_BP_DIRECT	GO:0030511~positive regulation of transforming growth factor beta receptor signaling pathway	3	1.04895	0.062018	SMAD4, ADAM17, RNF111	286	24	16792	7.33916	1	0.484815	68.1869
GOTERM_BP_DIRECT	GO:0030099~myeloid cell differentiation	3	1.04895	0.062018	IRF8, PML, IFI16	286	24	16792	7.33916	1	0.484815	68.1869
INTERPRO	IPR002035:von Willebrand factor, type A	5	1.74825	0.0623944	VWF, ITGAX, ITGA2, ITGB2, ITGAM	286	97	18559	3.34493	1	0.556447	62.1092
UP_KEYWORDS	Calcium	19	6.64336	0.0629441	HLA-DQB1, F13A1, UTRN, ITGA2, JAG1, MMP13, MMP2, ITGAM, CDH5, PLSCR1, ITGAX, ATP2A2, ITGA5, ATP2C1, ITGAV, NOTCH4, ADAMTS1, VCAN, APAF1	286	877	20581	1.55903	1	0.217023	57.7864
GOTERM_BP_DIRECT	GO:0050853~B cell receptor signaling pathway	4	1.3986	0.063741	BCL2, LCK, MNDA, BTK	286	54	16792	4.34913	1	0.493274	69.2162
BIOCARTA	h_ptc1Pathway:Sonic Hedgehog (SHH) Receptor Ptc1 Regulates cell cycle	4	1.3986	0.0639892	CCNB1, CDK1, CDC25A, CDC25B	143	11	1625	4.13223	1	0.456068	56.9319
INTERPRO	IPR017448:Speract/scavenger receptor-related	3	1.04895	0.0641397	MSR1, CD6, CD163	286	27	18559	7.21018	1	0.560233	63.1579
INTERPRO	IPR001190:Speract/scavenger receptor	3	1.04895	0.0641397	MSR1, CD6, CD163	286	27	18559	7.21018	1	0.560233	63.1579
GOTERM_BP_DIRECT	GO:0007517~muscle organ development	5	1.74825	0.0648488	EGR3, UTRN, SIRT1, CXCL10, TWIST1	286	89	16792	3.2985	1	0.498167	69.8613
GOTERM_BP_DIRECT	GO:0007565~female pregnancy	5	1.74825	0.0648488	FOS, SP1, ETS1, BCL2, ITGA2	286	89	16792	3.2985	1	0.498167	69.8613
GOTERM_MF_DIRECT	GO:0001205~transcriptional activator activity, RNA polymerase II distal enhancer sequence-specific binding	3	1.04895	0.0648508	MEOX2, SPI1, NFKB1	283	25	16881	7.15802	1	0.313781	62.4667
INTERPRO	IPR001245:Serine-threonine/tyrosine-protein kinase catalytic domain	6	2.0979	0.0649784	EGFR, FLT1, HCK, LCK, TGFBR2, BTK	286	140	18559	2.78107	1	0.558693	63.6521
KEGG_PATHWAY	hsa05218:Melanoma	6	2.0979	0.0650305	E2F1, EGFR, MITF, PIK3CA, RB1, PTEN	211	71	6879	2.75509	0.999995	0.14447	56.3519
BIOCARTA	h_pmlPathway:Regulation of transcriptional activity by PML	5	1.74825	0.0651128	CREBBP, PML, RB1, FAS, SIRT1	143	18	1625	3.15657	1	0.448543	57.5858
BIOCARTA	h_cardiacEGFPathway:Role of EGF Receptor Transactivation by GPCRs in Cardiac Hypertrophy	5	1.74825	0.0651128	EGFR, FOS, JUN, EDN1, NFKB1	143	18	1625	3.15657	1	0.448543	57.5858
GOTERM_MF_DIRECT	GO:0035173~histone kinase activity	2	0.699301	0.0651705	CCNB1, CDK1	283	4	16881	29.8251	1	0.312501	62.6538
GOTERM_MF_DIRECT	GO:0000403~Y-form DNA binding	2	0.699301	0.0651705	MSH2, WRN	283	4	16881	29.8251	1	0.312501	62.6538
GOTERM_MF_DIRECT	GO:0046978~TAP1 binding	2	0.699301	0.0651705	TAP2, TAP1	283	4	16881	29.8251	1	0.312501	62.6538
GOTERM_BP_DIRECT	GO:0034121~regulation of toll-like receptor signaling pathway	2	0.699301	0.0661863	ESR1, BIRC2	286	4	16792	29.3566	1	0.504236	70.6232
GOTERM_BP_DIRECT	GO:0010957~negative regulation of vitamin D biosynthetic process	2	0.699301	0.0661863	NFKB1, SNAI2	286	4	16792	29.3566	1	0.504236	70.6232
GOTERM_BP_DIRECT	GO:0016321~female meiosis chromosome segregation	2	0.699301	0.0661863	PLK1, MLH1	286	4	16792	29.3566	1	0.504236	70.6232
GOTERM_BP_DIRECT	GO:0051387~negative regulation of neurotrophin TRK receptor signaling pathway	2	0.699301	0.0661863	SPRY2, SPRY1	286	4	16792	29.3566	1	0.504236	70.6232
GOTERM_BP_DIRECT	GO:0071459~protein localization to chromosome, centromeric region	2	0.699301	0.0661863	CTCF, RB1	286	4	16792	29.3566	1	0.504236	70.6232
GOTERM_BP_DIRECT	GO:0060058~positive regulation of apoptotic process involved in mammary gland involution	2	0.699301	0.0661863	BAX, PML	286	4	16792	29.3566	1	0.504236	70.6232
GOTERM_BP_DIRECT	GO:2000373~positive regulation of DNA topoisomerase (ATP-hydrolyzing) activity	2	0.699301	0.0661863	PLSCR1, UHRF1	286	4	16792	29.3566	1	0.504236	70.6232
GOTERM_BP_DIRECT	GO:0032269~negative regulation of cellular protein metabolic process	2	0.699301	0.0661863	EDN1, NFKB1	286	4	16792	29.3566	1	0.504236	70.6232
GOTERM_BP_DIRECT	GO:0018393~internal peptidyl-lysine acetylation	2	0.699301	0.0661863	KAT2B, EP300	286	4	16792	29.3566	1	0.504236	70.6232
GOTERM_BP_DIRECT	GO:2000110~negative regulation of macrophage apoptotic process	2	0.699301	0.0661863	IRF7, CCL5	286	4	16792	29.3566	1	0.504236	70.6232
GOTERM_BP_DIRECT	GO:0030578~PML body organization	2	0.699301	0.0661863	ETS1, PML	286	4	16792	29.3566	1	0.504236	70.6232
GOTERM_BP_DIRECT	GO:2000481~positive regulation of cAMP-dependent protein kinase activity	2	0.699301	0.0661863	ADIPOQ, SIRT1	286	4	16792	29.3566	1	0.504236	70.6232
GOTERM_BP_DIRECT	GO:0038028~insulin receptor signaling pathway via phosphatidylinositol 3-kinase	2	0.699301	0.0661863	PIK3CA, IGF2	286	4	16792	29.3566	1	0.504236	70.6232
GOTERM_BP_DIRECT	GO:0051098~regulation of binding	2	0.699301	0.0661863	SMAD4, SMAD2	286	4	16792	29.3566	1	0.504236	70.6232
GOTERM_BP_DIRECT	GO:0006990~positive regulation of transcription from RNA polymerase II promoter involved in unfolded protein response	2	0.699301	0.0661863	ATF6, EP300	286	4	16792	29.3566	1	0.504236	70.6232
GOTERM_BP_DIRECT	GO:0042992~negative regulation of transcription factor import into nucleus	2	0.699301	0.0661863	CD36, NF1	286	4	16792	29.3566	1	0.504236	70.6232
GOTERM_BP_DIRECT	GO:0032673~regulation of interleukin-4 production	2	0.699301	0.0661863	HLA-DRB1, HLA-DRB5	286	4	16792	29.3566	1	0.504236	70.6232
GOTERM_BP_DIRECT	GO:1990086~lens fiber cell apoptotic process	2	0.699301	0.0661863	E2F1, TGFBR2	286	4	16792	29.3566	1	0.504236	70.6232
GOTERM_BP_DIRECT	GO:0003273~cell migration involved in endocardial cushion formation	2	0.699301	0.0661863	SNAI2, ENG	286	4	16792	29.3566	1	0.504236	70.6232
GOTERM_BP_DIRECT	GO:0031577~spindle checkpoint	2	0.699301	0.0661863	BIRC5, AURKB	286	4	16792	29.3566	1	0.504236	70.6232
GOTERM_BP_DIRECT	GO:0022009~central nervous system vasculogenesis	2	0.699301	0.0661863	ENG, CTNNB1	286	4	16792	29.3566	1	0.504236	70.6232
GOTERM_BP_DIRECT	GO:0046580~negative regulation of Ras protein signal transduction	3	1.04895	0.066677	SPRY2, SPRY1, NF1	286	25	16792	7.04559	1	0.505638	70.898
GOTERM_BP_DIRECT	GO:0000070~mitotic sister chromatid segregation	3	1.04895	0.066677	MAD2L1, PLK1, INO80	286	25	16792	7.04559	1	0.505638	70.898
GOTERM_BP_DIRECT	GO:0001816~cytokine production	3	1.04895	0.066677	MAF, FABP4, FOXP3	286	25	16792	7.04559	1	0.505638	70.898
GOTERM_BP_DIRECT	GO:0046686~response to cadmium ion	3	1.04895	0.066677	CDK1, MTF1, PCNA	286	25	16792	7.04559	1	0.505638	70.898
GOTERM_BP_DIRECT	GO:0007160~cell-matrix adhesion	5	1.74825	0.0670022	ITGAV, ITGA2, ITGB2, BCL2L11, CTNNB1	286	90	16792	3.26185	1	0.506138	71.0789
UP_KEYWORDS	Chronic granulomatous disease	2	0.699301	0.0673538	CYBB, NCF2	286	5	20581	28.7846	1	0.228173	60.3469
UP_KEYWORDS	Endoplasmic reticulum	22	7.69231	0.0680079	HLA-DQB1, SREBF1, EGFR, SGPL1, PLD1, HLA-DRB1, PML, TLR3, ATF6, FOS, ATP2A2, PSEN1, BCL2, TAP2, BACE1, TAP1, ERAP1, HLA-DRB5, HLA-DPB1, DNAJC3, HLA-DRA, DLG1	286	1067	20581	1.48374	1	0.227595	60.7142
KEGG_PATHWAY	hsa05220:Chronic myeloid leukemia	6	2.0979	0.0682329	E2F1, TGFBR2, SMAD4, PIK3CA, NFKB1, RB1	211	72	6879	2.71682	0.999997	0.149491	58.1598
INTERPRO	IPR001357:BRCT domain	3	1.04895	0.0683937	MDC1, BRCA1, BARD1	286	28	18559	6.95267	1	0.571599	65.6014
INTERPRO	IPR011161:MHC class I-like antigen recognition	3	1.04895	0.0683937	HLA-DQB1, HLA-DRB1, HLA-A	286	28	18559	6.95267	1	0.571599	65.6014
GOTERM_MF_DIRECT	GO:0001968~fibronectin binding	3	1.04895	0.0695029	CTSK, ITGAV, CTSS	283	26	16881	6.88271	1	0.327368	65.1051
GOTERM_BP_DIRECT	GO:0001570~vasculogenesis	4	1.3986	0.0695304	SGPL1, CAV1, TGFBR2, ENG	286	56	16792	4.19381	1	0.518319	72.4492
GOTERM_BP_DIRECT	GO:0045665~negative regulation of neuron differentiation	4	1.3986	0.0695304	ID4, JAG1, FOXO3, ASPM	286	56	16792	4.19381	1	0.518319	72.4492
GOTERM_BP_DIRECT	GO:0042733~embryonic digit morphogenesis	4	1.3986	0.0695304	CREBBP, SMAD4, CTNNB1, TWIST1	286	56	16792	4.19381	1	0.518319	72.4492
UP_KEYWORDS	Tyrosine-protein kinase	5	1.74825	0.0703406	EGFR, FLT1, HCK, LCK, BTK	286	112	20581	3.21257	1	0.232065	61.9988
GOTERM_CC_DIRECT	GO:0000794~condensed nuclear chromosome	3	1.04895	0.0705952	CHEK1, BRCA1, RAD51	286	28	18224	6.82717	1	0.365468	63.692
UP_KEYWORDS	Lipid-binding	7	2.44755	0.0711515	NF1, ESR1, FABP4, NR3C1, RACGAP1, PTEN, BTK	286	209	20581	2.4102	1	0.231926	62.4362
GOTERM_BP_DIRECT	GO:0060338~regulation of type I interferon-mediated signaling pathway	3	1.04895	0.0714481	STAT1, STAT2, IFNAR1	286	26	16792	6.77461	1	0.52702	73.4474
GOTERM_BP_DIRECT	GO:0002053~positive regulation of mesenchymal cell proliferation	3	1.04895	0.0714481	TGFBR2, STAT1, CTNNB1	286	26	16792	6.77461	1	0.52702	73.4474
GOTERM_BP_DIRECT	GO:0032757~positive regulation of interleukin-8 production	3	1.04895	0.0714481	TLR3, TLR4, ADIPOQ	286	26	16792	6.77461	1	0.52702	73.4474
GOTERM_BP_DIRECT	GO:0040014~regulation of multicellular organism growth	3	1.04895	0.0714481	SGPL1, PIK3CA, STAT3	286	26	16792	6.77461	1	0.52702	73.4474
GOTERM_BP_DIRECT	GO:0045840~positive regulation of mitotic nuclear division	3	1.04895	0.0714481	EDN1, IGF2, AURKA	286	26	16792	6.77461	1	0.52702	73.4474
GOTERM_BP_DIRECT	GO:2001238~positive regulation of extrinsic apoptotic signaling pathway	3	1.04895	0.0714481	CAV1, PML, TNFSF12	286	26	16792	6.77461	1	0.52702	73.4474
GOTERM_MF_DIRECT	GO:0004713~protein tyrosine kinase activity	6	2.0979	0.0724476	EGFR, FLT1, HCK, LCK, CSF2RA, BTK	283	133	16881	2.69099	1	0.336314	66.6847
GOTERM_BP_DIRECT	GO:0006959~humoral immune response	4	1.3986	0.0725113	PSMB10, BCL2, GATA3, RBPJ	286	57	16792	4.12023	1	0.531195	73.986
GOTERM_BP_DIRECT	GO:0071346~cellular response to interferon-gamma	4	1.3986	0.0725113	CIITA, EDN1, TLR3, CCL5	286	57	16792	4.12023	1	0.531195	73.986
GOTERM_BP_DIRECT	GO:0043401~steroid hormone mediated signaling pathway	4	1.3986	0.0725113	PPARG, ESR1, RORA, NR2C2	286	57	16792	4.12023	1	0.531195	73.986
GOTERM_BP_DIRECT	GO:0032922~circadian regulation of gene expression	4	1.3986	0.0725113	NCOA2, PML, RORA, SIRT1	286	57	16792	4.12023	1	0.531195	73.986
INTERPRO	IPR000719:Protein kinase, catalytic domain	13	4.54545	0.0725256	EGFR, CDK1, RPS6KA3, FLT1, PLK1, HCK, GSK3B, LCK, TGFBR2, CHEK1, AURKA, AURKB, BTK	286	487	18559	1.73222	1	0.58754	67.8292
GOTERM_MF_DIRECT	GO:0031490~chromatin DNA binding	4	1.3986	0.0727949	EP300, EZH2, FOXO3, STAT3	283	58	16881	4.11381	1	0.335013	66.8666
GOTERM_CC_DIRECT	GO:0005813~centrosome	12	4.1958	0.0730329	CCNB1, CDK1, PSEN1, PLK1, GSK3B, PCNA, CHEK1, AURKA, WRN, CTNNB1, CDC25B, APC	286	426	18224	1.79494	1	0.370976	64.9879
GOTERM_MF_DIRECT	GO:0051721~protein phosphatase 2A binding	3	1.04895	0.0742607	BCL2, FOXO1, STAT1	283	27	16881	6.6278	1	0.338022	67.624
GOTERM_MF_DIRECT	GO:0042056~chemoattractant activity	3	1.04895	0.0742607	CCL5, GPNMB, CXCL12	283	27	16881	6.6278	1	0.338022	67.624
INTERPRO	IPR013768:Intercellular adhesion molecule, N-terminal	2	0.699301	0.0744677	ICAM1, ICAM2	286	5	18559	25.9566	1	0.591433	68.8292
GOTERM_CC_DIRECT	GO:0071339~MLL1 complex	3	1.04895	0.075066	TAF1, CHD8, E2F6	286	29	18224	6.59175	1	0.374645	66.0358
GOTERM_MF_DIRECT	GO:0005125~cytokine activity	7	2.44755	0.0753097	LIF, TNFSF13B, IL18, CSF1, EDN1, TNFSF12, ADIPOQ	283	176	16881	2.37245	1	0.339394	68.156
GOTERM_CC_DIRECT	GO:1990111~spermatoproteasome complex	2	0.699301	0.0757939	PSMB10, PSMB9	286	5	18224	25.4881	1	0.372971	66.4038
GOTERM_CC_DIRECT	GO:0033093~Weibel-Palade body	2	0.699301	0.0757939	VWF, EDN1	286	5	18224	25.4881	1	0.372971	66.4038
GOTERM_CC_DIRECT	GO:0043657~host cell	2	0.699301	0.0757939	TAP2, TAP1	286	5	18224	25.4881	1	0.372971	66.4038
GOTERM_BP_DIRECT	GO:0001656~metanephros development	3	1.04895	0.0763263	SPRY1, BCL2, NF1	286	27	16792	6.5237	1	0.548968	75.8351
GOTERM_BP_DIRECT	GO:0072332~intrinsic apoptotic signaling pathway by p53 class mediator	3	1.04895	0.0763263	E2F1, BAX, IFI16	286	27	16792	6.5237	1	0.548968	75.8351
GOTERM_BP_DIRECT	GO:0042104~positive regulation of activated T cell proliferation	3	1.04895	0.0763263	CD86, IL18, IGF2	286	27	16792	6.5237	1	0.548968	75.8351
GOTERM_BP_DIRECT	GO:0031297~replication fork processing	3	1.04895	0.0763263	PCNA, WRN, RAD51	286	27	16792	6.5237	1	0.548968	75.8351
GOTERM_BP_DIRECT	GO:0014065~phosphatidylinositol 3-kinase signaling	3	1.04895	0.0763263	GATA3, EDN1, NF1	286	27	16792	6.5237	1	0.548968	75.8351
GOTERM_BP_DIRECT	GO:0043029~T cell homeostasis	3	1.04895	0.0763263	BCL2, FOXP3, BCL2L11	286	27	16792	6.5237	1	0.548968	75.8351
UP_SEQ_FEATURE	metal ion-binding site:Zinc	6	2.0979	0.0767892	XIAP, DNMT1, BIRC5, BIRC2, SIRT1, BTK	286	159	20063	2.64718	1	0.781722	72.3766
BIOCARTA	h_ctla4Pathway:The Co-Stimulatory Signal During T-cell Activation	5	1.74825	0.0770876	CD86, HLA-DRB1, LCK, PIK3CA, HLA-DRA	143	19	1625	2.99043	1	0.494334	64.0093
GOTERM_CC_DIRECT	GO:0031410~cytoplasmic vesicle	8	2.7972	0.0772501	CAV1, PSEN1, ITGA5, BACE1, SOCS1, ADAMTS1, ATM, BTK	286	235	18224	2.1692	1	0.374233	67.129
UP_SEQ_FEATURE	site:Cleavage	4	1.3986	0.0776209	SP1, TNFSF13B, PSEN1, TNFSF12	286	70	20063	4.00859	1	0.780044	72.7746
GOTERM_BP_DIRECT	GO:0030336~negative regulation of cell migration	5	1.74825	0.0783161	BCL2, NF1, PTEN, ADIPOQ, ENG	286	95	16792	3.09017	1	0.55734	76.7496
KEGG_PATHWAY	hsa04650:Natural killer cell mediated cytotoxicity	8	2.7972	0.0789951	ICAM1, TNFRSF10B, ICAM2, LCK, PIK3CA, ITGB2, FAS, IFNAR1	211	122	6879	2.13783	1	0.169877	63.7432
GOTERM_MF_DIRECT	GO:0047485~protein N-terminus binding	5	1.74825	0.0794534	VWF, RBPJ, BIRC2, ATM, ERCC2	283	97	16881	3.07475	1	0.352246	70.1792
UP_KEYWORDS	SH3 domain	7	2.44755	0.0794829	NCF2, HCK, LCK, ASAP2, CD2AP, DLG1, BTK	286	215	20581	2.34293	1	0.253549	66.668
GOTERM_MF_DIRECT	GO:0004672~protein kinase activity	11	3.84615	0.0795521	EGFR, CDK1, RPS6KA3, PLK1, GSK3B, CHEK1, AURKA, AURKB, CCL5, BTK, ERCC2	283	359	16881	1.82772	1	0.349974	70.2258
BIOCARTA	H_gsk3Pathway:Inactivation of Gsk3 by AKT causes accumulation of b-catenin in Alveolar Macrophages	6	2.0979	0.0798505	GSK3B, PIK3CA, NFKB1, TLR4, CTNNB1, APC	143	27	1625	2.52525	1	0.493972	65.358
BIOCARTA	h_egfPathway:EGF Signaling Pathway	6	2.0979	0.0798505	EGFR, FOS, JUN, PIK3CA, STAT1, STAT3	143	27	1625	2.52525	1	0.493972	65.358
BIOCARTA	h_srcRPTPPathway:Activation of Src by Protein-tyrosine phosphatase alpha	4	1.3986	0.0800271	CCNB1, CDK1, CDC25A, CDC25B	143	12	1625	3.78788	1	0.482296	65.4426
OMIM_DISEASE	611162~Malaria, cerebral, susceptibility to	2	0.699301	0.080059	ICAM1, CD36	131	3	4740	24.1221	1	0.975604	66.5545
OMIM_DISEASE	176807~Prostate cancer, somatic	2	0.699301	0.080059	KLF6, PTEN	131	3	4740	24.1221	1	0.975604	66.5545
INTERPRO	IPR015880:Zinc finger, C2H2-like	18	6.29371	0.0800665	EGR1, KLF6, EGR3, EGR2, YY1, CTCF, ZEB2, ZEB1, SNAI2, HIC1, SP1, MTF1, SP2, SP3, SP4, PRDM1, KLF2, KLF4	286	762	18559	1.53287	1	0.61305	71.5518
UP_SEQ_FEATURE	domain:Protein kinase	12	4.1958	0.0805232	EGFR, CDK1, FLT1, PLK1, HCK, GSK3B, LCK, TGFBR2, CHEK1, AURKA, AURKB, BTK	286	478	20063	1.7611	1	0.787416	74.1217
GOTERM_MF_DIRECT	GO:0051525~NFAT protein binding	2	0.699301	0.0807907	SPI1, FOXP3	283	5	16881	23.8601	1	0.351885	70.8061
GOTERM_MF_DIRECT	GO:0032357~oxidized purine DNA binding	2	0.699301	0.0807907	MSH6, MSH2	283	5	16881	23.8601	1	0.351885	70.8061
GOTERM_MF_DIRECT	GO:0035174~histone serine kinase activity	2	0.699301	0.0807907	AURKA, AURKB	283	5	16881	23.8601	1	0.351885	70.8061
GOTERM_MF_DIRECT	GO:0001221~transcription cofactor binding	2	0.699301	0.0807907	FOXO3, KLF4	283	5	16881	23.8601	1	0.351885	70.8061
GOTERM_MF_DIRECT	GO:0042609~CD4 receptor binding	2	0.699301	0.0807907	PLSCR1, LCK	283	5	16881	23.8601	1	0.351885	70.8061
GOTERM_MF_DIRECT	GO:1990254~keratin filament binding	2	0.699301	0.0807907	VIM, SIRT1	283	5	16881	23.8601	1	0.351885	70.8061
GOTERM_BP_DIRECT	GO:0007389~pattern specification process	3	1.04895	0.0813066	ZEB1, RNF111, APC	286	28	16792	6.29071	1	0.570204	78.0627
GOTERM_BP_DIRECT	GO:0050690~regulation of defense response to virus by virus	3	1.04895	0.0813066	HCK, LCK, HLA-A	286	28	16792	6.29071	1	0.570204	78.0627
GOTERM_BP_DIRECT	GO:0003281~ventricular septum development	3	1.04895	0.0813066	LMO4, GATA3, PRDM1	286	28	16792	6.29071	1	0.570204	78.0627
GOTERM_BP_DIRECT	GO:0021983~pituitary gland development	3	1.04895	0.0813066	ETS1, CREB1, RBPJ	286	28	16792	6.29071	1	0.570204	78.0627
GOTERM_BP_DIRECT	GO:0043392~negative regulation of DNA binding	3	1.04895	0.0813066	E2F1, JUN, IFI16	286	28	16792	6.29071	1	0.570204	78.0627
GOTERM_BP_DIRECT	GO:0032715~negative regulation of interleukin-6 production	3	1.04895	0.0813066	TLR4, KLF2, FOXP3	286	28	16792	6.29071	1	0.570204	78.0627
GOTERM_BP_DIRECT	GO:0051260~protein homooligomerization	7	2.44755	0.0815431	VWF, CAV1, BAX, APAF1, FAS, ADIPOQ, RAD51	286	177	16792	2.32199	1	0.570029	78.1635
GOTERM_CC_DIRECT	GO:0005901~caveola	4	1.3986	0.081574	CAV1, HCK, TGFBR2, LIPE	286	65	18224	3.92125	1	0.386543	69.1976
GOTERM_MF_DIRECT	GO:0004197~cysteine-type endopeptidase activity	4	1.3986	0.0819363	USP7, CFLAR, CTSK, CTSS	283	61	16881	3.91149	1	0.353427	71.3333
GOTERM_BP_DIRECT	GO:1990314~cellular response to insulin-like growth factor stimulus	2	0.699301	0.0820391	CREB1, CCNA2	286	5	16792	23.4853	1	0.571055	78.3735
GOTERM_BP_DIRECT	GO:0019060~intracellular transport of viral protein in host cell	2	0.699301	0.0820391	TAP2, TAP1	286	5	16792	23.4853	1	0.571055	78.3735
GOTERM_BP_DIRECT	GO:0014031~mesenchymal cell development	2	0.699301	0.0820391	BCL2, FOXC1	286	5	16792	23.4853	1	0.571055	78.3735
GOTERM_BP_DIRECT	GO:1904885~beta-catenin destruction complex assembly	2	0.699301	0.0820391	GSK3B, APC	286	5	16792	23.4853	1	0.571055	78.3735
GOTERM_BP_DIRECT	GO:1900227~positive regulation of NLRP3 inflammasome complex assembly	2	0.699301	0.0820391	CD36, TLR4	286	5	16792	23.4853	1	0.571055	78.3735
GOTERM_BP_DIRECT	GO:0045636~positive regulation of melanocyte differentiation	2	0.699301	0.0820391	BCL2, ZEB2	286	5	16792	23.4853	1	0.571055	78.3735
GOTERM_BP_DIRECT	GO:0070242~thymocyte apoptotic process	2	0.699301	0.0820391	BAX, BCL2L11	286	5	16792	23.4853	1	0.571055	78.3735
GOTERM_BP_DIRECT	GO:0060509~Type I pneumocyte differentiation	2	0.699301	0.0820391	CREB1, KLF2	286	5	16792	23.4853	1	0.571055	78.3735
GOTERM_BP_DIRECT	GO:0019217~regulation of fatty acid metabolic process	2	0.699301	0.0820391	SREBF1, CAV1	286	5	16792	23.4853	1	0.571055	78.3735
GOTERM_BP_DIRECT	GO:0071681~cellular response to indole-3-methanol	2	0.699301	0.0820391	BRCA1, CTNNB1	286	5	16792	23.4853	1	0.571055	78.3735
GOTERM_BP_DIRECT	GO:0034349~glial cell apoptotic process	2	0.699301	0.0820391	APAF1, RB1	286	5	16792	23.4853	1	0.571055	78.3735
GOTERM_BP_DIRECT	GO:1905007~positive regulation of epithelial to mesenchymal transition involved in endocardial cushion formation	2	0.699301	0.0820391	TGFBR2, ENG	286	5	16792	23.4853	1	0.571055	78.3735
GOTERM_BP_DIRECT	GO:2000467~positive regulation of glycogen (starch) synthase activity	2	0.699301	0.0820391	IGF2, ADIPOQ	286	5	16792	23.4853	1	0.571055	78.3735
GOTERM_BP_DIRECT	GO:0043353~enucleate erythrocyte differentiation	2	0.699301	0.0820391	SP3, RB1	286	5	16792	23.4853	1	0.571055	78.3735
GOTERM_BP_DIRECT	GO:0072602~interleukin-4 secretion	2	0.699301	0.0820391	GATA3, RBPJ	286	5	16792	23.4853	1	0.571055	78.3735
GOTERM_BP_DIRECT	GO:1902262~apoptotic process involved in patterning of blood vessels	2	0.699301	0.0820391	BAX, SPI1	286	5	16792	23.4853	1	0.571055	78.3735
GOTERM_BP_DIRECT	GO:0038027~apolipoprotein A-I-mediated signaling pathway	2	0.699301	0.0820391	ITGAV, ABCA1	286	5	16792	23.4853	1	0.571055	78.3735
GOTERM_BP_DIRECT	GO:0071466~cellular response to xenobiotic stimulus	2	0.699301	0.0820391	E2F1, RB1	286	5	16792	23.4853	1	0.571055	78.3735
GOTERM_BP_DIRECT	GO:0045910~negative regulation of DNA recombination	2	0.699301	0.0820391	MSH6, MSH2	286	5	16792	23.4853	1	0.571055	78.3735
GOTERM_BP_DIRECT	GO:0050821~protein stabilization	6	2.0979	0.0821981	USP7, TAF1, EP300, CREB1, PML, PTEN	286	136	16792	2.59029	1	0.570522	78.4404
UP_SEQ_FEATURE	region of interest:Repressor domain	2	0.699301	0.0822713	SP1, SP3	286	6	20063	23.3834	1	0.789607	74.9026
UP_SEQ_FEATURE	zinc finger region:C2H2-type 7; atypical	2	0.699301	0.0822713	ZEB2, ZEB1	286	6	20063	23.3834	1	0.789607	74.9026
UP_SEQ_FEATURE	region of interest:Steroid-binding	2	0.699301	0.0822713	ESR1, NR3C1	286	6	20063	23.3834	1	0.789607	74.9026
UP_SEQ_FEATURE	DNA-binding region:Homeobox; atypical	2	0.699301	0.0822713	ZEB2, ZEB1	286	6	20063	23.3834	1	0.789607	74.9026
GOTERM_BP_DIRECT	GO:0038095~Fc-epsilon receptor signaling pathway	7	2.44755	0.0832406	PSMB10, FOS, JUN, PIK3CA, NFKB1, PSMB9, BTK	286	178	16792	2.30895	1	0.57404	78.8742
GOTERM_MF_DIRECT	GO:0005164~tumor necrosis factor receptor binding	3	1.04895	0.0840744	TNFSF13B, TNFSF12, STAT1	283	29	16881	6.17071	1	0.358465	72.2938
GOTERM_BP_DIRECT	GO:0001501~skeletal system development	6	2.0979	0.0841943	HDAC4, RPS6KA3, ETS2, IGF2, FOXC1, VCAN	286	137	16792	2.57138	1	0.577109	79.2639
GOTERM_MF_DIRECT	GO:0046934~phosphatidylinositol-4,5-bisphosphate 3-kinase activity	4	1.3986	0.0850884	EGFR, CD86, LCK, PIK3CA	283	62	16881	3.8484	1	0.359458	72.7387
UP_KEYWORDS	Hydrolase	31	10.8392	0.0857916	USP7, PSMB10, BTAF1, INO80, PTEN, MMP2, CHD8, ERAP1, ERCC2, PLD1, ADAM10, BRIP1, ATAD2, WRN, CTSS, SIRT1, MMP13, CDC25A, MCM5, PSMB9, CDC25B, HDAC4, CTSK, ATP2A2, PSEN1, ATP2C1, BACE1, ADAM17, ADAMTS1, PLAU, LIPE	286	1671	20581	1.33501	1	0.268636	69.5742
INTERPRO	IPR000330:SNF2-related	3	1.04895	0.0862744	BTAF1, CHD8, INO80	286	32	18559	6.08359	1	0.635758	74.3103
INTERPRO	IPR016197:Chromo domain-like	3	1.04895	0.0862744	CHD8, CBX7, CBX5	286	32	18559	6.08359	1	0.635758	74.3103
GOTERM_BP_DIRECT	GO:0071549~cellular response to dexamethasone stimulus	3	1.04895	0.0863842	EGFR, SERPINF1, FOXO1	286	29	16792	6.07379	1	0.58564	80.1333
GOTERM_BP_DIRECT	GO:0048662~negative regulation of smooth muscle cell proliferation	3	1.04895	0.0863842	PPARG, ADIPOQ, KLF4	286	29	16792	6.07379	1	0.58564	80.1333
GOTERM_BP_DIRECT	GO:0048008~platelet-derived growth factor receptor signaling pathway	3	1.04895	0.0863842	TXNIP, SGPL1, PTEN	286	29	16792	6.07379	1	0.58564	80.1333
GOTERM_BP_DIRECT	GO:0048873~homeostasis of number of cells within a tissue	3	1.04895	0.0863842	CSF1, BAX, BCL2	286	29	16792	6.07379	1	0.58564	80.1333
GOTERM_BP_DIRECT	GO:0000281~mitotic cytokinesis	3	1.04895	0.0863842	PLK1, RACGAP1, APC	286	29	16792	6.07379	1	0.58564	80.1333
GOTERM_BP_DIRECT	GO:0051973~positive regulation of telomerase activity	3	1.04895	0.0863842	AURKB, KLF4, CTNNB1	286	29	16792	6.07379	1	0.58564	80.1333
KEGG_PATHWAY	hsa05231:Choline metabolism in cancer	7	2.44755	0.0878594	EGFR, FOS, PLD1, SP1, JUN, PIK3CA, WAS	211	101	6879	2.25954	1	0.185755	67.8185
GOTERM_BP_DIRECT	GO:0006469~negative regulation of protein kinase activity	5	1.74825	0.0880087	NF1, SOCS1, FABP4, RB1, DNAJC3	286	99	16792	2.96532	1	0.59151	80.7558
UP_SEQ_FEATURE	metal ion-binding site:Zinc; in inhibited form	3	1.04895	0.0881136	ADAM10, ADAM17, ADAMTS1	286	35	20063	6.01289	1	0.807751	77.3552
UP_SEQ_FEATURE	domain:Death	3	1.04895	0.0881136	TNFRSF10B, NFKB1, FAS	286	35	20063	6.01289	1	0.807751	77.3552
UP_KEYWORDS	Acyltransferase	6	2.0979	0.0885373	CIITA, TAF1, KAT2B, EP300, F13A1, CREBBP	286	171	20581	2.52497	1	0.273444	70.7644
INTERPRO	IPR012346:p53/RUNT-type transcription factor, DNA-binding domain	2	0.699301	0.0886844	RUNX2, RUNX3	286	6	18559	21.6305	1	0.640485	75.3122
INTERPRO	IPR000432:DNA mismatch repair protein MutS, C-terminal	2	0.699301	0.0886844	MSH6, MSH2	286	6	18559	21.6305	1	0.640485	75.3122
INTERPRO	IPR007696:DNA mismatch repair protein MutS, core	2	0.699301	0.0886844	MSH6, MSH2	286	6	18559	21.6305	1	0.640485	75.3122
INTERPRO	IPR003987:Intercellular adhesion molecule/vascular cell adhesion molecule, N-terminal	2	0.699301	0.0886844	ICAM1, ICAM2	286	6	18559	21.6305	1	0.640485	75.3122
GOTERM_MF_DIRECT	GO:0015026~coreceptor activity	3	1.04895	0.0891211	CD86, CD8A, ITGAV	283	30	16881	5.96502	1	0.370855	74.4432
KEGG_PATHWAY	hsa05100:Bacterial invasion of epithelial cells	6	2.0979	0.0892422	CAV1, ITGA5, PIK3CA, CD2AP, WAS, CTNNB1	211	78	6879	2.50784	1	0.18644	68.4148
INTERPRO	IPR014001:Helicase, superfamily 1/2, ATP-binding domain	5	1.74825	0.0894884	BTAF1, CHD8, INO80, BRIP1, WRN	286	110	18559	2.94962	1	0.638172	75.6383
BIOCARTA	h_notchPathway:Proteolysis and Signaling Pathway of Notch	3	1.04895	0.0900376	PSEN1, ADAM17, RBPJ	143	6	1625	5.68182	1	0.512774	69.9384
BIOCARTA	h_th1th2Pathway:Th1/Th2 Differentiation	5	1.74825	0.0900859	CD86, HLA-DRB1, IL18, CD40, HLA-DRA	143	20	1625	2.84091	1	0.50115	69.9587
GOTERM_CC_DIRECT	GO:0031265~CD95 death-inducing signaling complex	2	0.699301	0.0902513	CFLAR, FAS	286	6	18224	21.2401	1	0.414361	72.9895
KEGG_PATHWAY	hsa04932:Non-alcoholic fatty liver disease (NAFLD)	9	3.14685	0.0903281	SREBF1, JUN, BAX, GSK3B, PIK3CA, NFKB1, FAS, ADIPOQ, BCL2L11	211	151	6879	1.94316	1	0.186535	68.876
KEGG_PATHWAY	hsa05223:Non-small cell lung cancer	5	1.74825	0.0907764	E2F1, EGFR, PIK3CA, RB1, FOXO3	211	56	6879	2.91088	1	0.185398	69.0646
INTERPRO	IPR000953:Chromo domain/shadow	3	1.04895	0.0909427	CHD8, CBX7, CBX5	286	33	18559	5.89924	1	0.638688	76.2179
UP_KEYWORDS	Cataract	4	1.3986	0.0912582	MAF, VIM, VCAN, ERCC2	286	77	20581	3.73826	1	0.278062	71.9012
GOTERM_BP_DIRECT	GO:1900740~positive regulation of protein insertion into mitochondrial membrane involved in apoptotic signaling pathway	3	1.04895	0.0915544	E2F1, BCL2, BCL2L11	286	30	16792	5.87133	1	0.605426	82.0511
GOTERM_BP_DIRECT	GO:0007281~germ cell development	3	1.04895	0.0915544	MSH2, BAX, PRDM1	286	30	16792	5.87133	1	0.605426	82.0511
GOTERM_BP_DIRECT	GO:0097193~intrinsic apoptotic signaling pathway	3	1.04895	0.0915544	MSH6, BAX, APAF1	286	30	16792	5.87133	1	0.605426	82.0511
GOTERM_BP_DIRECT	GO:0071773~cellular response to BMP stimulus	3	1.04895	0.0915544	GATA3, SMAD4, RUNX2	286	30	16792	5.87133	1	0.605426	82.0511
GOTERM_BP_DIRECT	GO:0044344~cellular response to fibroblast growth factor stimulus	3	1.04895	0.0915544	EGR3, CCL5, SNAI2	286	30	16792	5.87133	1	0.605426	82.0511
UP_KEYWORDS	Waardenburg syndrome	2	0.699301	0.0930118	MITF, SNAI2	286	7	20581	20.5604	1	0.279984	72.612
GOTERM_BP_DIRECT	GO:0042593~glucose homeostasis	5	1.74825	0.0930626	FOXA1, PPARG, ADIPOQ, TCF7L2, STAT3	286	101	16792	2.9066	1	0.610469	82.5767
GOTERM_CC_DIRECT	GO:0090575~RNA polymerase II transcription factor complex	3	1.04895	0.093788	PPARG, SMAD4, STAT3	286	33	18224	5.79275	1	0.422411	74.407
GOTERM_BP_DIRECT	GO:0030574~collagen catabolic process	4	1.3986	0.0949047	CTSK, CTSS, MMP13, MMP2	286	64	16792	3.66958	1	0.616787	83.199
GOTERM_BP_DIRECT	GO:0034599~cellular response to oxidative stress	4	1.3986	0.0949047	ATP2A2, FOXO1, FOXO3, ETV5	286	64	16792	3.66958	1	0.616787	83.199
GOTERM_BP_DIRECT	GO:0031398~positive regulation of protein ubiquitination	4	1.3986	0.0949047	CAV1, XIAP, BRCA1, RNF111	286	64	16792	3.66958	1	0.616787	83.199
UP_SEQ_FEATURE	metal ion-binding site:Calcium 4; via carbonyl oxygen	2	0.699301	0.0953118	MMP13, MMP2	286	7	20063	20.043	1	0.828558	80.0681
UP_SEQ_FEATURE	cross-link:Glycyl lysine isopeptide (Lys-Gly) (interchain with G-Cter in SUMO); alternate	2	0.699301	0.0953118	SP3, HIC1	286	7	20063	20.043	1	0.828558	80.0681
UP_SEQ_FEATURE	domain:SPR	2	0.699301	0.0953118	SPRY2, SPRY1	286	7	20063	20.043	1	0.828558	80.0681
GOTERM_MF_DIRECT	GO:0003747~translation release factor activity	2	0.699301	0.0961508	GSPT1, ETF1	283	6	16881	19.8834	1	0.391898	77.1792
GOTERM_MF_DIRECT	GO:0010997~anaphase-promoting complex binding	2	0.699301	0.0961508	PLK1, PTEN	283	6	16881	19.8834	1	0.391898	77.1792
GOTERM_MF_DIRECT	GO:0004468~lysine N-acetyltransferase activity, acting on acetyl phosphate as donor	2	0.699301	0.0961508	KAT2B, EP300	283	6	16881	19.8834	1	0.391898	77.1792
GOTERM_BP_DIRECT	GO:0048147~negative regulation of fibroblast proliferation	3	1.04895	0.0968125	NUPR1, BAX, NF1	286	31	16792	5.68193	1	0.623237	83.8214
GOTERM_BP_DIRECT	GO:1990090~cellular response to nerve growth factor stimulus	3	1.04895	0.0968125	E2F1, CREB1, FOXO3	286	31	16792	5.68193	1	0.623237	83.8214
GOTERM_BP_DIRECT	GO:0007166~cell surface receptor signaling pathway	9	3.14685	0.0969769	EGFR, IRF9, TNFRSF10B, CD36, CD8A, CCR1, EDN1, BIRC2, CXCL10	286	274	16792	1.92854	1	0.62265	83.874
BIOCARTA	h_asbcellPathway:Antigen Dependent B Cell Activation	4	1.3986	0.097614	HLA-DRB1, FAS, CD40, HLA-DRA	143	13	1625	3.4965	1	0.519171	72.9755
GOTERM_BP_DIRECT	GO:0033210~leptin-mediated signaling pathway	2	0.699301	0.0976238	SIRT1, STAT3	286	6	16792	19.5711	1	0.623984	84.0794
GOTERM_BP_DIRECT	GO:0002489~antigen processing and presentation of endogenous peptide antigen via MHC class Ib via ER pathway, TAP-dependent	2	0.699301	0.0976238	TAP2, TAP1	286	6	16792	19.5711	1	0.623984	84.0794
GOTERM_BP_DIRECT	GO:0045143~homologous chromosome segregation	2	0.699301	0.0976238	PLK1, PTTG1	286	6	16792	19.5711	1	0.623984	84.0794
GOTERM_BP_DIRECT	GO:0002320~lymphoid progenitor cell differentiation	2	0.699301	0.0976238	BCL2, SPI1	286	6	16792	19.5711	1	0.623984	84.0794
GOTERM_BP_DIRECT	GO:0045084~positive regulation of interleukin-12 biosynthetic process	2	0.699301	0.0976238	IRF1, TLR4	286	6	16792	19.5711	1	0.623984	84.0794
GOTERM_BP_DIRECT	GO:0002591~positive regulation of antigen processing and presentation of peptide antigen via MHC class I	2	0.699301	0.0976238	TAP2, TAP1	286	6	16792	19.5711	1	0.623984	84.0794
GOTERM_BP_DIRECT	GO:0001957~intramembranous ossification	2	0.699301	0.0976238	CTSK, MMP2	286	6	16792	19.5711	1	0.623984	84.0794
GOTERM_BP_DIRECT	GO:0032873~negative regulation of stress-activated MAPK cascade	2	0.699301	0.0976238	FOXM1, FOXO1	286	6	16792	19.5711	1	0.623984	84.0794
GOTERM_BP_DIRECT	GO:1901990~regulation of mitotic cell cycle phase transition	2	0.699301	0.0976238	XPC, ERCC2	286	6	16792	19.5711	1	0.623984	84.0794
GOTERM_BP_DIRECT	GO:0002819~regulation of adaptive immune response	2	0.699301	0.0976238	IRF7, IRF1	286	6	16792	19.5711	1	0.623984	84.0794
GOTERM_BP_DIRECT	GO:0035315~hair cell differentiation	2	0.699301	0.0976238	CTNNB1, ERCC2	286	6	16792	19.5711	1	0.623984	84.0794
GOTERM_BP_DIRECT	GO:0090344~negative regulation of cell aging	2	0.699301	0.0976238	FOXM1, PTEN	286	6	16792	19.5711	1	0.623984	84.0794
GOTERM_BP_DIRECT	GO:0060440~trachea formation	2	0.699301	0.0976238	TGFBR2, CTNNB1	286	6	16792	19.5711	1	0.623984	84.0794
GOTERM_BP_DIRECT	GO:0010887~negative regulation of cholesterol storage	2	0.699301	0.0976238	PPARG, ABCA1	286	6	16792	19.5711	1	0.623984	84.0794
GOTERM_BP_DIRECT	GO:0000710~meiotic mismatch repair	2	0.699301	0.0976238	MSH6, MSH2	286	6	16792	19.5711	1	0.623984	84.0794
GOTERM_BP_DIRECT	GO:0045345~positive regulation of MHC class I biosynthetic process	2	0.699301	0.0976238	CIITA, PML	286	6	16792	19.5711	1	0.623984	84.0794
GOTERM_BP_DIRECT	GO:0051574~positive regulation of histone H3-K9 methylation	2	0.699301	0.0976238	SIRT1, BRCA1	286	6	16792	19.5711	1	0.623984	84.0794
GOTERM_BP_DIRECT	GO:0072719~cellular response to cisplatin	2	0.699301	0.0976238	SLC31A1, RAD51	286	6	16792	19.5711	1	0.623984	84.0794
GOTERM_BP_DIRECT	GO:0051096~positive regulation of helicase activity	2	0.699301	0.0976238	MSH6, MSH2	286	6	16792	19.5711	1	0.623984	84.0794
GOTERM_BP_DIRECT	GO:0051573~negative regulation of histone H3-K9 methylation	2	0.699301	0.0976238	DNMT1, BRCA1	286	6	16792	19.5711	1	0.623984	84.0794
GOTERM_BP_DIRECT	GO:0038084~vascular endothelial growth factor signaling pathway	2	0.699301	0.0976238	FLT1, FOXC1	286	6	16792	19.5711	1	0.623984	84.0794
GOTERM_BP_DIRECT	GO:0002485~antigen processing and presentation of endogenous peptide antigen via MHC class I via ER pathway, TAP-dependent	2	0.699301	0.0976238	TAP2, TAP1	286	6	16792	19.5711	1	0.623984	84.0794
GOTERM_BP_DIRECT	GO:0097527~necroptotic signaling pathway	2	0.699301	0.0976238	TLR3, FAS	286	6	16792	19.5711	1	0.623984	84.0794
GOTERM_BP_DIRECT	GO:0003180~aortic valve morphogenesis	2	0.699301	0.0976238	GATA3, TWIST1	286	6	16792	19.5711	1	0.623984	84.0794
GOTERM_BP_DIRECT	GO:0007098~centrosome cycle	2	0.699301	0.0976238	CDK1, BRCA1	286	6	16792	19.5711	1	0.623984	84.0794
GOTERM_BP_DIRECT	GO:1902065~response to L-glutamate	2	0.699301	0.0976238	CREB1, PCNA	286	6	16792	19.5711	1	0.623984	84.0794
GOTERM_BP_DIRECT	GO:1903428~positive regulation of reactive oxygen species biosynthetic process	2	0.699301	0.0976238	HDAC4, FOXO3	286	6	16792	19.5711	1	0.623984	84.0794
GOTERM_BP_DIRECT	GO:0006898~receptor-mediated endocytosis	7	2.44755	0.0976408	EGFR, MSR1, CD36, FCGR1A, TGFBR2, CD6, CD163	286	186	16792	2.20964	1	0.622815	84.0847
GOTERM_BP_DIRECT	GO:0007062~sister chromatid cohesion	5	1.74825	0.0982513	KIF2C, MAD2L1, PLK1, BIRC5, AURKB	286	103	16792	2.85016	1	0.623998	84.2763
GOTERM_BP_DIRECT	GO:0051384~response to glucocorticoid	4	1.3986	0.0983108	TYMS, BCL2, FAS, ADIPOQ	286	65	16792	3.61313	1	0.623004	84.2948
GOTERM_BP_DIRECT	GO:0060326~cell chemotaxis	4	1.3986	0.0983108	CCL5, CXCL12, ENG, CXCL10	286	65	16792	3.61313	1	0.623004	84.2948
GOTERM_BP_DIRECT	GO:0014068~positive regulation of phosphatidylinositol 3-kinase signaling	4	1.3986	0.0983108	FLT1, IL18, CCL5, SIRT1	286	65	16792	3.61313	1	0.623004	84.2948
GOTERM_CC_DIRECT	GO:0005783~endoplasmic reticulum	19	6.64336	0.0985593	SREBF1, SGPL1, CAV1, HTT, HLA-A, ADIPOQ, ATF6, FOS, VWF, SRPX, ATP2A2, PSEN1, ITGA5, BCL2, BAX, POU2F1, ERAP1, DNAJC3, DLG1	286	828	18224	1.46218	1	0.434437	76.21
GOTERM_MF_DIRECT	GO:0004003~ATP-dependent DNA helicase activity	3	1.04895	0.099472	BRIP1, WRN, ERCC2	283	32	16881	5.5922	1	0.400106	78.3745
GOTERM_CC_DIRECT	GO:0005886~plasma membrane	75	26.2238	0.0994952	MSR1, CD8A, UTRN, TLR4, JAG1, TNFSF12, MMP2, PTEN, CD2AP, BTK, CTNNB1, SPRY2, SPRY1, ERAP1, PIK3CA, FAS, CSF2RA, DLG1, EGFR, ICAM1, ADAM10, ICAM2, HLA-A, ESR1, CD40, CD163, IFNAR1, CD86, CD36, TNFRSF10B, XPC, TNFSF13B, PSEN1, LCK, BACE1, ADAM17, HLA-DRA, HLA-DQB1, CAV1, HLA-DRB1, CCR1, CSF1, VIM, ASAP2, LRIG2, ITGB2, ABCA1, ITGAM, CDH5, ITGAX, ITGAV, FCGR1A, HLA-DRB5, HLA-DPB1, HLA-DOA, GPNMB, SL…	286	4121	18224	1.15968	1	0.433011	76.5495
