# Supplementary material for: miRGTF-net: Integrative miRNA-gene-TF network analysis reveals key drivers of breast cancer recurrence
Source: PLoS One. 2021 Apr 14;16(4):e0249424. doi: 10.1371/journal.pone.0249424 (PMC8046230; doi:10.1371/journal.pone.0249424)
Supplement: S4 Table — N filtration refers to the number of signatures that passed the filtration step, N validation refers to the number of signatures that passed 0.65 threshold on AUC, sensitivity and specificity on the validation set. (XLS) [file pone.0249424.s005.xls]

## Sheet: Network genes
n	k	N filtration	N validation	AUC mean (SD)	Sensitivity mean (SD)	Specificity mean (SD)
206	3	2	1	0.73 (0.03)	0.60 (0.14)	0.70 (0.02)
72	4	19	7	0.75 (0.04)	0.69 (0.06)	0.66 (0.09)
42	5	46	39	0.77 (0.02)	0.70 (0.06)	0.72 (0.04)
30	6	23	20	0.77 (0.01)	0.69 (0.04)	0.74 (0.03)
25	7	29	19	0.77 (0.01)	0.67 (0.05)	0.74 (0.03)
23	8	9	8	0.78 (0.01)	0.69 (0.04)	0.72 (0.03)
21	9	3	2	0.77 (0.00)	0.71 (0.06)	0.76 (0.04)
21	10	3	3	0.77 (0.00)	0.71 (0.03)	0.70 (0.01)

## Sheet: All genes
n	k	N filtration	N validation	AUC mean (SD)	Sensitivity mean (SD)	Specificity mean (SD)
1000	2	8	6	0.74 (0.04)	0.76 (0.04)	0.69 (0.08)
206	3	197	109	0.75 (0.03)	0.70 (0.12)	0.70 (0.09)
72	4	79	62	0.74 (0.02)	0.74 (0.06)	0.68 (0.06)
42	5	8	4	0.73 (0.02)	0.69 (0.07)	0.70 (0.05)
30	6	1	1	0.72 (0.00)	0.71 (0.00)	0.65 (0.00)
25	7	1	0	0.67 (0.00)	0.62 (0.00)	0.72 (0.00)
21	9	1	0	0.70 (0.00)	0.62 (0.00)	0.79 (0.00)
21	10	1	1	0.72 (0.00)	0.67 (0.00)	0.68 (0.00)
21	11	1	1	0.72 (0.00)	0.71 (0.00)	0.65 (0.00)
