# Supplementary material for: miRGTF-net: Integrative miRNA-gene-TF network analysis reveals key drivers of breast cancer recurrence
Source: PLoS One. 2021 Apr 14;16(4):e0249424. doi: 10.1371/journal.pone.0249424 (PMC8046230; doi:10.1371/journal.pone.0249424)
Supplement: S5 Table — (XLS) [file pone.0249424.s006.xls]

## Sheet: Sheet 1
Gene	Number of combinations	p-value	Processes
FOXM1	115	1.35e-60	Cell cycle, Cell proliferation, DNA damage
E2F8	70	2.98e-24	Cell cycle, Cell proliferation
XPC	59	3.24e-17	DNA damage
MSH2	43	1.01e-08	DNA damage
ASPM	41	7.86e-08	Cell cycle
RACGAP1	34	4.64e-05	Cell cycle
ATAD2	34	4.64e-05
PTTG1	33	0.0001	Cell cycle, DNA damage
ABCA1	33	0.0001
TMPO	28	0.0036
RRM2	28	0.0036
KIF2C	26	0.012	Cell cycle, Cell proliferation
CCNB1	26	0.012	Cell cycle, DNA damage, Hypoxia
PLK1	24	0.034	Cell cycle, Cell proliferation, Apoptosis
