# Supplementary material for: miRGTF-net: Integrative miRNA-gene-TF network analysis reveals key drivers of breast cancer recurrence
Source: PLoS One. 2021 Apr 14;16(4):e0249424. doi: 10.1371/journal.pone.0249424 (PMC8046230; doi:10.1371/journal.pone.0249424)
Supplement: S6 Table — (XLS) [file pone.0249424.s007.xls]

## Sheet: Sheet1
Gene	log2(fold change), RNA-seq	P-value, RNA-seq	log2(fold change), Affymetrix	P-value, Affymetrix
E2F1	0.46	0.021	0.12	0.0017
ATAD2	0.18	0.39	0.29	1.9e-05
CCNB1	0.45	0.012	0.6	1.9e-12
FOXM1	0.31	0.14	0.34	9.7e-09
KIF2C	0.3	0.12	0.36	4.8e-12
PLK1	0.58	0.006	0.19	1.3e-07
RACGAP1	0.51	0.0041	0.57	2.9e-13
RRM2	0.38	0.11	0.6	6.3e-10
