# Supplementary material for: miRGTF-net: Integrative miRNA-gene-TF network analysis reveals key drivers of breast cancer recurrence
Source: PLoS One. 2021 Apr 14;16(4):e0249424. doi: 10.1371/journal.pone.0249424 (PMC8046230; doi:10.1371/journal.pone.0249424)
Supplement: S7 Table — (XLS) [file pone.0249424.s008.xls]

## Sheet: Sample sizes
Dataset	Platform	Number of patients with recurrence during the first 5 years	Number of recurrence-free patients with at least 7 years follow-up
GSE1456	Affymetrix Human Genome U133A Array	24	72
GSE3494	Affymetrix Human Genome U133A Array	33	42
GSE6532	Affymetrix Human Genome U133A Array	30	49
GSE12093	Affymetrix Human Genome U133A Array	12	66
GSE17705	Affymetrix Human Genome U133A Array	26	120
GSE6532	Affymetrix Human Genome U133 Plus 2.0 Array	13	51
GSE20685	Affymetrix Human Genome U133 Plus 2.0 Array	33	98
TCGA-BRCA	RNA-seq	45	66
