# Supplementary material for: miRGTF-net: Integrative miRNA-gene-TF network analysis reveals key drivers of breast cancer recurrence
Source: PLoS One. 2021 Apr 14;16(4):e0249424. doi: 10.1371/journal.pone.0249424 (PMC8046230; doi:10.1371/journal.pone.0249424)
Supplement: S8 Table — (XLS) [file pone.0249424.s009.xls]

## Sheet: Values of n and k
n	k	Number of combinations
1000	2	499500
206	3	1435820
72	4	1028790
42	5	850668
30	6	593775
25	7	480700
23	8	490314
21	9	293930
21	10	352716
21	11	352716
21	12	293930
21	13	203490
21	14	116280
22	15	170544
